# Supplementary material for: Switching spatial scale reveals dominance-dependent social foraging tactics in a wild primate
Source: PeerJ. 2017 Jun 30;5:e3462. doi: 10.7717/peerj.3462 (PMC5494171; doi:10.7717/peerj.3462)
Supplement: Supplemental Information 2 — Data for analysis of frequency of joining vs dominance rank (analysis 1). [file peerj-05-3462-s002.csv]

Date	Year	FollowID	FocalID	Sex	AgeClassBinary	Troop	DominanceRank	SpatialScale	ExploitNumeric
07/08/2013	2013	105AL41493	Leech	M	2	L	0.868852459	A	0
07/08/2013	2013	106AL41493	Alopecia	F	2	L	0.393442623	A	0
07/08/2013	2013	106AL41493	Alopecia	F	2	L	0.393442623	A	0
07/08/2013	2013	107AL41493	Malaria	F	2	L	0.31147541	A	1
07/08/2013	2013	107AL41493	Malaria	F	2	L	0.31147541	A	0
07/08/2013	2013	176SD41493	Eczema	F	2	L	0.442622951	A	1
07/08/2013	2013	176SD41493	Eczema	F	2	L	0.442622951	A	1
07/08/2013	2013	176SD41493	Eczema	F	2	L	0.442622951	A	0
07/08/2013	2013	176SD41493	Eczema	F	2	L	0.442622951	A	0
07/08/2013	2013	178SD41493	Cryptosporidium	M	1	L	0.262295082	A	0
07/08/2013	2013	178SD41493	Cryptosporidium	M	1	L	0.262295082	A	1
07/08/2013	2013	178SD41493	Cryptosporidium	M	1	L	0.262295082	A	1
07/08/2013	2013	182SD41493	Verruca	F	2	L	0.639344262	A	1
07/08/2013	2013	184SD41493	Kuru	M	2	L	0.950819672	A	0
07/08/2013	2013	185SD41493	Legionella	F	1	L	0.081967213	A	1
07/08/2013	2013	185SD41493	Legionella	F	1	L	0.081967213	A	1
07/08/2013	2013	186SD41493	Salmonella	F	2	L	0.131147541	A	1
09/08/2013	2013	117AL41495	Pox	F	2	L	0.721311475	A	1
09/08/2013	2013	117AL41495	Pox	F	2	L	0.721311475	A	0
09/08/2013	2013	117AL41495	Pox	F	2	L	0.721311475	A	0
09/08/2013	2013	118AL41495	Gonorrhea	M	1	L	0.655737705	A	0
11/08/2013	2013	187SD41497	Fitzgerald	M	1	J	0.385964912	A	1
11/08/2013	2013	187SD41497	Fitzgerald	M	1	J	0.385964912	A	0
11/08/2013	2013	187SD41497	Fitzgerald	M	1	J	0.385964912	A	1
11/08/2013	2013	179SD41497	Okavango	M	2	J	0.877192982	A	0
11/08/2013	2013	179SD41497	Okavango	M	2	J	0.877192982	A	1
11/08/2013	2013	188SD41497	Cholera	M	2	J	0.964912281	A	0
11/08/2013	2013	188SD41497	Cholera	M	2	J	0.964912281	A	0
11/08/2013	2013	188SD41497	Cholera	M	2	J	0.964912281	A	0
11/08/2013	2013	189SD41497	Brazzaville	F	2	J	0.403508772	A	1
11/08/2013	2013	190SD41497	Lome	F	2	J	0.666666667	A	1
11/08/2013	2013	190SD41497	Lome	F	2	J	0.666666667	A	1
14/08/2013	2013	198SD41500	Yersinia	F	1	L	0.229508197	A	1
14/08/2013	2013	200SD41500	Verruca	F	2	L	0.639344262	A	1
15/08/2013	2013	203AL41501	Scorbut	M	2	L	0.885245902	A	1
15/08/2013	2013	204AL41501	Bubonica	F	2	L	0.098360656	A	1
15/08/2013	2013	205AL41501	Kate	F	2	L	0.68852459	A	0
15/08/2013	2013	210AL41501	Crabs	M	1	L	0.360655738	A	0
15/08/2013	2013	211AL41501	Wart	M	1	L	0.409836066	A	1
15/08/2013	2013	212AL41501	Ulcer	F	1	L	0.557377049	A	1
15/08/2013	2013	212AL41501	Ulcer	F	1	L	0.557377049	A	1
17/08/2013	2013	219SD41503	Cyst	M	1	L	0.540983607	A	0
17/08/2013	2013	220SD41503	Bilharzia	F	2	L	0	A	1
17/08/2013	2013	220SD41503	Bilharzia	F	2	L	0	A	0
17/08/2013	2013	220SD41503	Bilharzia	F	2	L	0	A	0
17/08/2013	2013	220SD41503	Bilharzia	F	2	L	0	A	0
17/08/2013	2013	222SD41503	Scurvy	M	1	L	0.06557377	A	1
17/08/2013	2013	224SD41503	Shigella	F	2	L	0.163934426	A	1
17/08/2013	2013	225SD41503	CJD	M	1	L	0.590163934	A	1
17/08/2013	2013	225SD41503	CJD	M	1	L	0.590163934	A	0
17/08/2013	2013	225SD41503	CJD	M	1	L	0.590163934	A	0
17/08/2013	2013	226SD41503	Varicella	F	2	L	0.770491803	A	1
17/08/2013	2013	226SD41503	Varicella	F	2	L	0.770491803	A	1
17/08/2013	2013	228SD41503	Bruise	M	1	L	0.606557377	A	1
17/08/2013	2013	228SD41503	Bruise	M	1	L	0.606557377	A	0
17/08/2013	2013	229SD41503	Verruca	F	2	L	0.639344262	A	0
17/08/2013	2013	229SD41503	Verruca	F	2	L	0.639344262	A	1
17/08/2013	2013	230SD41503	Shigella	F	2	L	0.163934426	A	1
17/08/2013	2013	230SD41503	Shigella	F	2	L	0.163934426	A	1
17/08/2013	2013	231SD41503	Hookworm	F	2	L	0.737704918	A	0
17/08/2013	2013	231SD41503	Hookworm	F	2	L	0.737704918	A	1
20/08/2013	2013	236SD41506	Yaounde	F	2	J	0.070175439	A	1
20/08/2013	2013	237SD41506	Homer	M	1	J	0.368421053	A	1
20/08/2013	2013	238SD41506	Sydney	M	2	J	0.859649123	A	1
20/08/2013	2013	239SD41506	Austen	F	1	J	0.631578947	A	1
20/08/2013	2013	239SD41506	Austen	F	1	J	0.631578947	A	1
20/08/2013	2013	240SD41506	Tolkien	M	1	J	0.684210526	A	1
20/08/2013	2013	240SD41506	Tolkien	M	1	J	0.684210526	A	1
20/08/2013	2013	240SD41506	Tolkien	M	1	J	0.684210526	A	1
20/08/2013	2013	244SD41506	Voltaire	M	2	J	1	A	1
20/08/2013	2013	246SD41506	Homer	M	1	J	0.368421053	A	1
20/08/2013	2013	246SD41506	Homer	M	1	J	0.368421053	A	0
20/08/2013	2013	247SD41506	Carroll	F	1	J	0.087719298	A	0
20/08/2013	2013	247SD41506	Carroll	F	1	J	0.087719298	A	0
20/08/2013	2013	247SD41506	Carroll	F	1	J	0.087719298	A	1
20/08/2013	2013	247SD41506	Carroll	F	1	J	0.087719298	A	0
20/08/2013	2013	74BG41506	Nairobi	F	2	J	0.157894737	A	1
20/08/2013	2013	76BG41506	Shelley	F	1	J	0.192982456	A	1
20/08/2013	2013	76BG41506	Shelley	F	1	J	0.192982456	A	1
21/08/2013	2013	301AL41507	Hovertron	M	1	J	0.543859649	A	0
21/08/2013	2013	301AL41507	Hovertron	M	1	J	0.543859649	A	1
21/08/2013	2013	301AL41507	Hovertron	M	1	J	0.543859649	A	1
21/08/2013	2013	302AL41507	Brazzaville	F	2	J	0.403508772	A	1
21/08/2013	2013	305AL41507	Asimov	M	1	J	0.245614035	A	0
21/08/2013	2013	306AL41507	Doyle	F	1	J	0.105263158	A	0
21/08/2013	2013	306AL41507	Doyle	F	1	J	0.105263158	A	1
21/08/2013	2013	306AL41507	Doyle	F	1	J	0.105263158	A	1
21/08/2013	2013	83BG41507	Shelley	F	1	J	0.192982456	A	0
21/08/2013	2013	83BG41507	Shelley	F	1	J	0.192982456	A	1
21/08/2013	2013	83BG41507	Shelley	F	1	J	0.192982456	A	0
21/08/2013	2013	84BG41507	Harare	F	2	J	0.280701754	A	0
21/08/2013	2013	84BG41507	Harare	F	2	J	0.280701754	A	1
21/08/2013	2013	84BG41507	Harare	F	2	J	0.280701754	A	0
21/08/2013	2013	86BG41507	Orwell	M	1	J	0.578947368	A	1
21/08/2013	2013	87BG41507	Lome	F	2	J	0.666666667	A	1
21/08/2013	2013	89BG41507	Yaounde	F	2	J	0.070175439	A	0
21/08/2013	2013	90BG41507	Freetown	F	2	J	0.789473684	A	1
21/08/2013	2013	310AL41507	Pratchett	M	1	J	0.736842105	A	1
21/08/2013	2013	312AL41507	Gaborone	F	2	J	0.315789474	A	1
21/08/2013	2013	314AL41507	Niamey	F	2	J	0.719298246	A	1
21/08/2013	2013	316AL41507	Tolkien	M	1	J	0.684210526	A	1
23/08/2013	2013	258SD41509	Hovertron	M	1	J	0.543859649	A	0
23/08/2013	2013	258SD41509	Hovertron	M	1	J	0.543859649	A	1
23/08/2013	2013	258SD41509	Hovertron	M	1	J	0.543859649	A	0
23/08/2013	2013	258SD41509	Hovertron	M	1	J	0.543859649	A	1
23/08/2013	2013	261SD41509	Harare	F	2	J	0.280701754	A	0
23/08/2013	2013	261SD41509	Harare	F	2	J	0.280701754	A	1
23/08/2013	2013	261SD41509	Harare	F	2	J	0.280701754	A	1
23/08/2013	2013	263SD41509	Kampala	F	2	J	0.122807018	A	0
23/08/2013	2013	264SD41509	Shelley	F	1	J	0.192982456	A	1
23/08/2013	2013	264SD41509	Shelley	F	1	J	0.192982456	A	1
23/08/2013	2013	264SD41509	Shelley	F	1	J	0.192982456	A	1
23/08/2013	2013	265SD41509	Yaounde	F	2	J	0.070175439	A	1
23/08/2013	2013	266SD41509	Pratchett	M	1	J	0.736842105	A	1
23/08/2013	2013	266SD41509	Pratchett	M	1	J	0.736842105	A	1
23/08/2013	2013	270SD41509	Pretoria	F	2	J	0.350877193	A	1
23/08/2013	2013	102BG41509	Ringworm	F	2	L	0.213114754	A	0
23/08/2013	2013	102BG41509	Ringworm	F	2	L	0.213114754	A	0
23/08/2013	2013	105BG41509	Scurvy	M	1	L	0.06557377	A	1
23/08/2013	2013	107BG41509	Legionella	F	1	L	0.081967213	A	1
23/08/2013	2013	108BG41509	Pox	F	2	L	0.721311475	A	1
23/08/2013	2013	108BG41509	Pox	F	2	L	0.721311475	A	1
23/08/2013	2013	112BG41509	Varicella	F	2	L	0.770491803	A	1
23/08/2013	2013	112BG41509	Varicella	F	2	L	0.770491803	A	0
23/08/2013	2013	112BG41509	Varicella	F	2	L	0.770491803	A	1
26/08/2013	2013	277SD41512	Kinshasa	F	2	J	0.771929825	A	1
26/08/2013	2013	278SD41512	Austen	F	1	J	0.631578947	A	1
26/08/2013	2013	281SD41512	Carroll	F	1	J	0.087719298	A	1
26/08/2013	2013	281SD41512	Carroll	F	1	J	0.087719298	A	0
26/08/2013	2013	281SD41512	Carroll	F	1	J	0.087719298	A	0
26/08/2013	2013	285SD41512	Schtroumpf	M	1	J	0.210526316	A	1
26/08/2013	2013	286SD41512	Okavango	M	2	J	0.877192982	A	1
26/08/2013	2013	289SD41512	Bronte	F	2	J	0.526315789	A	1
26/08/2013	2013	289SD41512	Bronte	F	2	J	0.526315789	A	1
26/08/2013	2013	289SD41512	Bronte	F	2	J	0.526315789	A	1
26/08/2013	2013	290SD41512	Steinbeck	M	1	J	0.596491228	A	1
26/08/2013	2013	116BG41512	Verruca	F	2	L	0.639344262	A	1
26/08/2013	2013	118BG41512	Toxocara	F	1	L	0.147540984	A	1
26/08/2013	2013	122BG41512	Scrapie	M	1	L	0.754098361	A	1
26/08/2013	2013	122BG41512	Scrapie	M	1	L	0.754098361	A	1
26/08/2013	2013	123BG41512	Scurvy	M	1	L	0.06557377	A	1
27/08/2013	2013	314AL41513	Crabs	M	1	L	0.360655738	A	1
27/08/2013	2013	314AL41513	Crabs	M	1	L	0.360655738	A	1
27/08/2013	2013	316AL41513	Scrapie	M	1	L	0.754098361	A	1
27/08/2013	2013	317AL41513	Cestode	M	1	L	0.37704918	A	1
31/08/2013	2013	332AL41517	Okavango	M	2	J	0.877192982	A	1
31/08/2013	2013	334AL41517	Pretoria	F	2	J	0.350877193	A	1
31/08/2013	2013	334AL41517	Pretoria	F	2	J	0.350877193	A	0
31/08/2013	2013	334AL41517	Pretoria	F	2	J	0.350877193	A	0
31/08/2013	2013	335AL41517	Lome	F	2	J	0.666666667	A	1
31/08/2013	2013	335AL41517	Lome	F	2	J	0.666666667	A	1
31/08/2013	2013	336AL41517	Brazzaville	F	2	J	0.403508772	A	1
31/08/2013	2013	338AL41517	Kafka	M	1	J	0.614035088	A	1
31/08/2013	2013	339AL41517	Kinshasa	F	2	J	0.771929825	A	1
31/08/2013	2013	293SD41517	Gonorrhea	M	1	L	0.655737705	A	1
31/08/2013	2013	295SD41517	Psoriasis	M	1	L	0.344262295	A	1
31/08/2013	2013	295SD41517	Psoriasis	M	1	L	0.344262295	A	0
31/08/2013	2013	295SD41517	Psoriasis	M	1	L	0.344262295	A	0
31/08/2013	2013	295SD41517	Psoriasis	M	1	L	0.344262295	A	1
31/08/2013	2013	296SD41517	Scorbut	M	2	L	0.885245902	A	1
31/08/2013	2013	298SD41517	Myra	F	2	L	0.819672131	A	1
31/08/2013	2013	299SD41517	Kate	F	2	L	0.68852459	A	1
31/08/2013	2013	299SD41517	Kate	F	2	L	0.68852459	A	1
31/08/2013	2013	300SD41517	Yersinia	F	1	L	0.229508197	A	1
31/08/2013	2013	301SD41517	Ringworm	F	2	L	0.213114754	A	1
02/09/2013	2013	405AL41519	Rickets	M	1	L	0.327868852	A	1
02/09/2013	2013	406AL41519	Schistosomiasis	M	1	L	0.245901639	A	1
02/09/2013	2013	406AL41519	Schistosomiasis	M	1	L	0.245901639	A	1
02/09/2013	2013	407AL41519	Necrosis	M	1	L	0.573770492	A	0
02/09/2013	2013	407AL41519	Necrosis	M	1	L	0.573770492	A	1
02/09/2013	2013	409AL41519	Salmonella	F	2	L	0.131147541	A	1
02/09/2013	2013	413AL41519	Grippon	M	1	L	0.049180328	A	0
02/09/2013	2013	413AL41519	Grippon	M	1	L	0.049180328	A	1
02/09/2013	2013	414AL41519	Shingles	M	1	L	0.491803279	A	0
02/09/2013	2013	414AL41519	Shingles	M	1	L	0.491803279	A	0
02/09/2013	2013	414AL41519	Shingles	M	1	L	0.491803279	A	1
03/09/2013	2013	419AL41520	Freetown	F	2	J	0.789473684	A	1
03/09/2013	2013	419AL41520	Freetown	F	2	J	0.789473684	A	1
03/09/2013	2013	419AL41520	Freetown	F	2	J	0.789473684	A	0
03/09/2013	2013	420AL41520	Joyce	F	1	J	0.175438596	A	0
03/09/2013	2013	420AL41520	Joyce	F	1	J	0.175438596	A	1
03/09/2013	2013	420AL41520	Joyce	F	1	J	0.175438596	A	0
03/09/2013	2013	420AL41520	Joyce	F	1	J	0.175438596	A	1
03/09/2013	2013	421AL41520	Homer	M	1	J	0.368421053	A	0
03/09/2013	2013	423AL41520	Gaborone	F	2	J	0.315789474	A	1
03/09/2013	2013	425AL41520	Hovertron	M	1	J	0.543859649	A	1
03/09/2013	2013	425AL41520	Hovertron	M	1	J	0.543859649	A	0
03/09/2013	2013	425AL41520	Hovertron	M	1	J	0.543859649	A	1
03/09/2013	2013	426AL41520	Yaoulera	M	1	J	0.473684211	A	1
03/09/2013	2013	427AL41520	Adelaide	F	2	J	0.50877193	A	1
03/09/2013	2013	429AL41520	Bronte	F	2	J	0.526315789	A	1
03/09/2013	2013	429AL41520	Bronte	F	2	J	0.526315789	A	1
06/09/2013	2013	453AL41523	Asimov	M	1	J	0.245614035	A	0
06/09/2013	2013	456AL41523	Nairobi	F	2	J	0.157894737	A	1
06/09/2013	2013	456AL41523	Nairobi	F	2	J	0.157894737	A	1
06/09/2013	2013	456AL41523	Nairobi	F	2	J	0.157894737	A	1
06/09/2013	2013	458AL41523	Tolstoy	M	1	J	0.456140351	A	1
06/09/2013	2013	459AL41523	Cholera	M	2	J	0.964912281	A	0
06/09/2013	2013	459AL41523	Cholera	M	2	J	0.964912281	A	1
06/09/2013	2013	460AL41523	Lome	F	2	J	0.666666667	A	1
06/09/2013	2013	460AL41523	Lome	F	2	J	0.666666667	A	1
06/09/2013	2013	460AL41523	Lome	F	2	J	0.666666667	A	1
06/09/2013	2013	460AL41523	Lome	F	2	J	0.666666667	A	1
06/09/2013	2013	463AL41523	Pratchett	M	1	J	0.736842105	A	1
06/09/2013	2013	312SD41523	Cryptosporidium	M	1	L	0.262295082	A	0
06/09/2013	2013	315SD41523	Pseudomonas	F	2	L	0.180327869	A	1
06/09/2013	2013	320SD41523	Scorbut	M	2	L	0.885245902	A	1
06/09/2013	2013	323SD41523	Toxocara	F	1	L	0.147540984	A	1
10/09/2013	2013	341SD41527	Dickens	M	1	J	0.701754386	A	1
10/09/2013	2013	343SD41527	Adelaide	F	2	J	0.50877193	A	0
10/09/2013	2013	343SD41527	Adelaide	F	2	J	0.50877193	A	0
10/09/2013	2013	345SD41527	Cholera	M	2	J	0.964912281	A	1
10/09/2013	2013	347SD41527	JK	F	2	J	0.807017544	A	1
10/09/2013	2013	348SD41527	Hovertron	M	1	J	0.543859649	A	1
10/09/2013	2013	349SD41527	Nairobi	F	2	J	0.157894737	A	0
10/09/2013	2013	349SD41527	Nairobi	F	2	J	0.157894737	A	0
10/09/2013	2013	349SD41527	Nairobi	F	2	J	0.157894737	A	1
10/09/2013	2013	349SD41527	Nairobi	F	2	J	0.157894737	A	0
10/09/2013	2013	350SD41527	Melbourne	M	2	J	0.929824561	A	1
10/09/2013	2013	115BG41527	Wart	M	1	L	0.409836066	A	0
10/09/2013	2013	116BG41527	Shigella	F	2	L	0.163934426	A	1
10/09/2013	2013	116BG41527	Shigella	F	2	L	0.163934426	A	0
10/09/2013	2013	116BG41527	Shigella	F	2	L	0.163934426	A	0
10/09/2013	2013	116BG41527	Shigella	F	2	L	0.163934426	A	1
10/09/2013	2013	119BG41527	Leishy	F	2	L	0.672131148	A	1
10/09/2013	2013	119BG41527	Leishy	F	2	L	0.672131148	A	0
10/09/2013	2013	122BG41527	Rubella	F	2	L	0.803278689	A	1
10/09/2013	2013	122BG41527	Rubella	F	2	L	0.803278689	A	1
10/09/2013	2013	126BG41527	Pseudomonas	F	2	L	0.180327869	A	1
10/09/2013	2013	126BG41527	Pseudomonas	F	2	L	0.180327869	A	1
10/09/2013	2013	127BG41527	Myra	F	2	L	0.819672131	A	1
10/09/2013	2013	127BG41527	Myra	F	2	L	0.819672131	A	1
14/09/2013	2013	133BG41531	Doyle	F	1	J	0.105263158	A	0
14/09/2013	2013	133BG41531	Doyle	F	1	J	0.105263158	A	1
14/09/2013	2013	134BG41531	Gaborone	F	2	J	0.315789474	A	0
14/09/2013	2013	134BG41531	Gaborone	F	2	J	0.315789474	A	1
14/09/2013	2013	134BG41531	Gaborone	F	2	J	0.315789474	A	1
14/09/2013	2013	135BG41531	Mbabame	F	2	J	0.052631579	A	0
14/09/2013	2013	135BG41531	Mbabame	F	2	J	0.052631579	A	1
14/09/2013	2013	135BG41531	Mbabame	F	2	J	0.052631579	A	1
14/09/2013	2013	136BG41531	Pratchett	M	1	J	0.736842105	A	0
14/09/2013	2013	137BG41531	Libreville	F	2	J	0.842105263	A	1
14/09/2013	2013	139BG41531	Joyce	F	1	J	0.175438596	A	1
14/09/2013	2013	140BG41531	Orwell	M	1	J	0.578947368	A	0
14/09/2013	2013	142BG41531	Scampi	F	2	J	0.561403509	A	0
14/09/2013	2013	144BG41531	Okavango	M	2	J	0.877192982	A	1
14/09/2013	2013	144BG41531	Okavango	M	2	J	0.877192982	A	1
14/09/2013	2013	144BG41531	Okavango	M	2	J	0.877192982	A	1
14/09/2013	2013	145BG41531	Kinshasa	F	2	J	0.771929825	A	0
14/09/2013	2013	145BG41531	Kinshasa	F	2	J	0.771929825	A	1
14/09/2013	2013	145BG41531	Kinshasa	F	2	J	0.771929825	A	1
14/09/2013	2013	145BG41531	Kinshasa	F	2	J	0.771929825	A	1
14/09/2013	2013	146BG41531	Hovertron	M	1	J	0.543859649	A	0
14/09/2013	2013	146BG41531	Hovertron	M	1	J	0.543859649	A	1
14/09/2013	2013	146BG41531	Hovertron	M	1	J	0.543859649	A	1
14/09/2013	2013	146BG41531	Hovertron	M	1	J	0.543859649	A	0
14/09/2013	2013	146BG41531	Hovertron	M	1	J	0.543859649	A	1
15/09/2013	2013	332SD41532	Pneumonia	F	2	L	0.032786885	A	1
15/09/2013	2013	333SD41532	Necrosis	M	1	L	0.573770492	A	1
15/09/2013	2013	333SD41532	Necrosis	M	1	L	0.573770492	A	0
15/09/2013	2013	333SD41532	Necrosis	M	1	L	0.573770492	A	0
15/09/2013	2013	333SD41532	Necrosis	M	1	L	0.573770492	A	1
15/09/2013	2013	333SD41532	Necrosis	M	1	L	0.573770492	A	1
15/09/2013	2013	336SD41532	Pox	F	2	L	0.721311475	A	1
15/09/2013	2013	337SD41532	Limpopo	M	2	L	1	A	1
15/09/2013	2013	340SD41532	Leishy	F	2	L	0.672131148	A	0
15/09/2013	2013	340SD41532	Leishy	F	2	L	0.672131148	A	1
15/09/2013	2013	340SD41532	Leishy	F	2	L	0.672131148	A	0
15/09/2013	2013	340SD41532	Leishy	F	2	L	0.672131148	A	0
15/09/2013	2013	340SD41532	Leishy	F	2	L	0.672131148	A	0
15/09/2013	2013	341SD41532	Schistosomiasis	M	1	L	0.245901639	A	1
15/09/2013	2013	341SD41532	Schistosomiasis	M	1	L	0.245901639	A	0
15/09/2013	2013	341SD41532	Schistosomiasis	M	1	L	0.245901639	A	0
15/09/2013	2013	342SD41532	Kuru	M	2	L	0.950819672	A	1
15/09/2013	2013	342SD41532	Kuru	M	2	L	0.950819672	A	1
18/09/2013	2013	345SD41535	She-Ra	F	1	J	0	A	0
18/09/2013	2013	346SD41535	Fitzgerald	M	1	J	0.385964912	A	0
18/09/2013	2013	346SD41535	Fitzgerald	M	1	J	0.385964912	A	1
18/09/2013	2013	347SD41535	Scampi	F	2	J	0.561403509	A	1
18/09/2013	2013	347SD41535	Scampi	F	2	J	0.561403509	A	1
18/09/2013	2013	347SD41535	Scampi	F	2	J	0.561403509	A	0
18/09/2013	2013	348SD41535	Tolstoy	M	1	J	0.456140351	A	1
18/09/2013	2013	349SD41535	Niamey	F	2	J	0.719298246	A	1
18/09/2013	2013	349SD41535	Niamey	F	2	J	0.719298246	A	1
18/09/2013	2013	349SD41535	Niamey	F	2	J	0.719298246	A	1
18/09/2013	2013	349SD41535	Niamey	F	2	J	0.719298246	A	1
18/09/2013	2013	352SD41535	Freetown	F	2	J	0.789473684	A	1
18/09/2013	2013	354SD41535	Asimov	M	1	J	0.245614035	A	1
18/09/2013	2013	355SD41535	Tolkien	M	1	J	0.684210526	A	1
18/09/2013	2013	356SD41535	Lusaka	F	2	J	0.438596491	A	1
18/09/2013	2013	357SD41535	Orwell	M	1	J	0.578947368	A	1
18/09/2013	2013	358SD41535	Cholera	M	2	J	0.964912281	A	0
18/09/2013	2013	358SD41535	Cholera	M	2	J	0.964912281	A	1
18/09/2013	2013	131BG41535	Ulcer	F	1	L	0.557377049	A	1
18/09/2013	2013	132BG41535	Rickets	M	1	L	0.327868852	A	0
18/09/2013	2013	132BG41535	Rickets	M	1	L	0.327868852	A	1
18/09/2013	2013	133BG41535	Accra	M	2	L	0.983606557	A	1
18/09/2013	2013	134BG41535	Lice	F	2	L	0.475409836	A	1
18/09/2013	2013	134BG41535	Lice	F	2	L	0.475409836	A	0
18/09/2013	2013	134BG41535	Lice	F	2	L	0.475409836	A	1
18/09/2013	2013	134BG41535	Lice	F	2	L	0.475409836	A	1
18/09/2013	2013	135BG41535	Narco	M	1	L	0.524590164	A	1
18/09/2013	2013	135BG41535	Narco	M	1	L	0.524590164	A	1
18/09/2013	2013	139BG41535	Pneumonia	F	2	L	0.032786885	A	0
18/09/2013	2013	139BG41535	Pneumonia	F	2	L	0.032786885	A	0
18/09/2013	2013	139BG41535	Pneumonia	F	2	L	0.032786885	A	0
18/09/2013	2013	140BG41535	Bubonica	F	2	L	0.098360656	A	1
18/09/2013	2013	143BG41535	Leishy	F	2	L	0.672131148	A	0
18/09/2013	2013	143BG41535	Leishy	F	2	L	0.672131148	A	1
18/09/2013	2013	143BG41535	Leishy	F	2	L	0.672131148	A	0
18/09/2013	2013	144BG41535	Bruise	M	1	L	0.606557377	A	1
20/09/2013	2013	472AL41537	Schtroumpf	M	1	J	0.210526316	A	1
20/09/2013	2013	472AL41537	Schtroumpf	M	1	J	0.210526316	A	1
20/09/2013	2013	473AL41537	Kinshasa	F	2	J	0.771929825	A	1
20/09/2013	2013	473AL41537	Kinshasa	F	2	J	0.771929825	A	0
20/09/2013	2013	473AL41537	Kinshasa	F	2	J	0.771929825	A	0
20/09/2013	2013	474AL41537	Shelley	F	1	J	0.192982456	A	1
20/09/2013	2013	474AL41537	Shelley	F	1	J	0.192982456	A	1
20/09/2013	2013	475AL41537	Tolstoy	M	1	J	0.456140351	A	1
20/09/2013	2013	476AL41537	Adelaide	F	2	J	0.50877193	A	1
20/09/2013	2013	476AL41537	Adelaide	F	2	J	0.50877193	A	1
20/09/2013	2013	477AL41537	She-Ra	F	1	J	0	A	0
20/09/2013	2013	477AL41537	She-Ra	F	1	J	0	A	1
20/09/2013	2013	477AL41537	She-Ra	F	1	J	0	A	1
20/09/2013	2013	481AL41537	Fitzgerald	M	1	J	0.385964912	A	1
20/09/2013	2013	481AL41537	Fitzgerald	M	1	J	0.385964912	A	1
20/09/2013	2013	481AL41537	Fitzgerald	M	1	J	0.385964912	A	1
20/09/2013	2013	481AL41537	Fitzgerald	M	1	J	0.385964912	A	1
20/09/2013	2013	482AL41537	Joyce	F	1	J	0.175438596	A	1
20/09/2013	2013	482AL41537	Joyce	F	1	J	0.175438596	A	1
20/09/2013	2013	482AL41537	Joyce	F	1	J	0.175438596	A	1
20/09/2013	2013	483AL41537	Lome	F	2	J	0.666666667	A	0
20/09/2013	2013	483AL41537	Lome	F	2	J	0.666666667	A	0
20/09/2013	2013	484AL41537	Hovertron	M	1	J	0.543859649	A	1
20/09/2013	2013	484AL41537	Hovertron	M	1	J	0.543859649	A	0
20/09/2013	2013	484AL41537	Hovertron	M	1	J	0.543859649	A	1
20/09/2013	2013	484AL41537	Hovertron	M	1	J	0.543859649	A	0
20/09/2013	2013	150BG41537	Austen	F	1	J	0.631578947	A	1
20/09/2013	2013	150BG41537	Austen	F	1	J	0.631578947	A	1
20/09/2013	2013	151BG41537	Gaborone	F	2	J	0.315789474	A	1
20/09/2013	2013	154BG41537	Melbourne	M	2	J	0.929824561	A	1
20/09/2013	2013	154BG41537	Melbourne	M	2	J	0.929824561	A	0
20/09/2013	2013	156BG41537	Mbabame	F	2	J	0.052631579	A	1
20/09/2013	2013	156BG41537	Mbabame	F	2	J	0.052631579	A	1
20/09/2013	2013	156BG41537	Mbabame	F	2	J	0.052631579	A	0
20/09/2013	2013	156BG41537	Mbabame	F	2	J	0.052631579	A	0
20/09/2013	2013	159BG41537	Carroll	F	1	J	0.087719298	A	0
20/09/2013	2013	161BG41537	Okavango	M	2	J	0.877192982	A	1
20/09/2013	2013	162BG41537	Pretoria	F	2	J	0.350877193	A	0
23/09/2013	2013	202BG41540	Shelley	F	1	J	0.192982456	A	0
23/09/2013	2013	202BG41540	Shelley	F	1	J	0.192982456	A	0
23/09/2013	2013	202BG41540	Shelley	F	1	J	0.192982456	A	0
23/09/2013	2013	202BG41540	Shelley	F	1	J	0.192982456	A	0
23/09/2013	2013	202BG41540	Shelley	F	1	J	0.192982456	A	1
23/09/2013	2013	204BG41540	Homer	M	1	J	0.368421053	A	1
23/09/2013	2013	205BG41540	Pratchett	M	1	J	0.736842105	A	0
23/09/2013	2013	206BG41540	Bronte	F	2	J	0.526315789	A	0
23/09/2013	2013	206BG41540	Bronte	F	2	J	0.526315789	A	1
23/09/2013	2013	208BG41540	Yaoulera	M	1	J	0.473684211	A	1
23/09/2013	2013	209BG41540	JK	F	2	J	0.807017544	A	0
23/09/2013	2013	209BG41540	JK	F	2	J	0.807017544	A	1
23/09/2013	2013	209BG41540	JK	F	2	J	0.807017544	A	1
23/09/2013	2013	210BG41540	Gaborone	F	2	J	0.315789474	A	1
23/09/2013	2013	211BG41540	Kinshasa	F	2	J	0.771929825	A	0
23/09/2013	2013	211BG41540	Kinshasa	F	2	J	0.771929825	A	1
23/09/2013	2013	211BG41540	Kinshasa	F	2	J	0.771929825	A	1
23/09/2013	2013	212BG41540	Tolstoy	M	1	J	0.456140351	A	1
23/09/2013	2013	213BG41540	Austen	F	1	J	0.631578947	A	1
23/09/2013	2013	213BG41540	Austen	F	1	J	0.631578947	A	0
23/09/2013	2013	213BG41540	Austen	F	1	J	0.631578947	A	1
23/09/2013	2013	214BG41540	Harare	F	2	J	0.280701754	A	0
23/09/2013	2013	214BG41540	Harare	F	2	J	0.280701754	A	0
23/09/2013	2013	214BG41540	Harare	F	2	J	0.280701754	A	0
27/09/2013	2013	361SD41544	Cholera	M	2	J	0.964912281	A	0
27/09/2013	2013	361SD41544	Cholera	M	2	J	0.964912281	A	1
27/09/2013	2013	363SD41544	Dickens	M	1	J	0.701754386	A	0
27/09/2013	2013	363SD41544	Dickens	M	1	J	0.701754386	A	0
27/09/2013	2013	363SD41544	Dickens	M	1	J	0.701754386	A	0
27/09/2013	2013	363SD41544	Dickens	M	1	J	0.701754386	A	1
27/09/2013	2013	364SD41544	Yaoulera	M	1	J	0.473684211	A	1
27/09/2013	2013	367SD41544	Hovertron	M	1	J	0.543859649	A	1
27/09/2013	2013	368SD41544	Orwell	M	1	J	0.578947368	A	1
27/09/2013	2013	369SD41544	Huxley	M	1	J	0.228070175	A	0
27/09/2013	2013	369SD41544	Huxley	M	1	J	0.228070175	A	1
27/09/2013	2013	373SD41544	Fitzgerald	M	1	J	0.385964912	A	0
27/09/2013	2013	374SD41544	Harare	F	2	J	0.280701754	A	0
27/09/2013	2013	374SD41544	Harare	F	2	J	0.280701754	A	1
27/09/2013	2013	375SD41544	Shelley	F	1	J	0.192982456	A	1
27/09/2013	2013	375SD41544	Shelley	F	1	J	0.192982456	A	1
27/09/2013	2013	375SD41544	Shelley	F	1	J	0.192982456	A	1
27/09/2013	2013	376SD41544	Homer	M	1	J	0.368421053	A	0
27/09/2013	2013	376SD41544	Homer	M	1	J	0.368421053	A	1
27/09/2013	2013	377SD41544	Niamey	F	2	J	0.719298246	A	1
27/09/2013	2013	377SD41544	Niamey	F	2	J	0.719298246	A	1
27/09/2013	2013	300BG41544	Scampi	F	2	J	0.561403509	A	1
27/09/2013	2013	300BG41544	Scampi	F	2	J	0.561403509	A	0
27/09/2013	2013	300BG41544	Scampi	F	2	J	0.561403509	A	0
27/09/2013	2013	300BG41544	Scampi	F	2	J	0.561403509	A	1
27/09/2013	2013	301BG41544	Lome	F	2	J	0.666666667	A	1
27/09/2013	2013	302BG41544	Bronte	F	2	J	0.526315789	A	0
27/09/2013	2013	304BG41544	Doyle	F	1	J	0.105263158	A	0
27/09/2013	2013	304BG41544	Doyle	F	1	J	0.105263158	A	1
27/09/2013	2013	304BG41544	Doyle	F	1	J	0.105263158	A	1
27/09/2013	2013	306BG41544	Schtroumpf	M	1	J	0.210526316	A	1
27/09/2013	2013	307BG41544	Kilimanjaro	M	2	J	0.894736842	A	1
27/09/2013	2013	308BG41544	She-Ra	F	1	J	0	A	0
27/09/2013	2013	309BG41544	Tolkien	M	1	J	0.684210526	A	0
27/09/2013	2013	309BG41544	Tolkien	M	1	J	0.684210526	A	1
27/09/2013	2013	310BG41544	JK	F	2	J	0.807017544	A	1
27/09/2013	2013	310BG41544	JK	F	2	J	0.807017544	A	1
27/09/2013	2013	311BG41544	Melbourne	M	2	J	0.929824561	A	1
27/09/2013	2013	311BG41544	Melbourne	M	2	J	0.929824561	A	1
27/09/2013	2013	314BG41544	Voltaire	M	2	J	1	A	1
27/09/2013	2013	314BG41544	Voltaire	M	2	J	1	A	1
27/09/2013	2013	314BG41544	Voltaire	M	2	J	1	A	1
27/09/2013	2013	315BG41544	Austen	F	1	J	0.631578947	A	1
27/09/2013	2013	317BG41544	Gaborone	F	2	J	0.315789474	A	0
27/09/2013	2013	317BG41544	Gaborone	F	2	J	0.315789474	A	1
29/09/2013	2013	505AL41546	Crabs	M	1	L	0.360655738	A	1
29/09/2013	2013	508AL41546	Wart	M	1	L	0.409836066	A	1
29/09/2013	2013	508AL41546	Wart	M	1	L	0.409836066	A	1
29/09/2013	2013	512AL41546	Gonorrhea	M	1	L	0.655737705	A	1
29/09/2013	2013	515AL41546	Pseudomonas	F	2	L	0.180327869	A	1
29/09/2013	2013	325BG41546	Kuru	M	2	L	0.950819672	A	0
29/09/2013	2013	325BG41546	Kuru	M	2	L	0.950819672	A	0
29/09/2013	2013	325BG41546	Kuru	M	2	L	0.950819672	A	1
29/09/2013	2013	326BG41546	Bruise	M	1	L	0.606557377	A	1
29/09/2013	2013	327BG41546	Psoriasis	M	1	L	0.344262295	A	1
29/09/2013	2013	327BG41546	Psoriasis	M	1	L	0.344262295	A	0
29/09/2013	2013	335BG41546	Alopecia	F	2	L	0.393442623	A	1
29/09/2013	2013	335BG41546	Alopecia	F	2	L	0.393442623	A	1
30/09/2013	2013	387SD41547	Kampala	F	2	J	0.122807018	A	1
30/09/2013	2013	388SD41547	Gaborone	F	2	J	0.315789474	A	1
06/10/2013	2013	406SD41553	Bubonica	F	2	L	0.098360656	A	0
07/10/2013	2013	419SD41554	Lome	F	2	J	0.666666667	A	1
15/10/2013	2013	402BG41562	Darwin	M	2	L	0.967213115	A	1
15/10/2013	2013	402BG41562	Darwin	M	2	L	0.967213115	A	0
15/10/2013	2013	402BG41562	Darwin	M	2	L	0.967213115	A	1
15/10/2013	2013	403BG41562	Eczema	F	2	L	0.442622951	A	0
15/10/2013	2013	403BG41562	Eczema	F	2	L	0.442622951	A	1
15/10/2013	2013	405BG41562	Ulcer	F	1	L	0.557377049	A	1
15/10/2013	2013	406BG41562	Bruise	M	1	L	0.606557377	A	0
15/10/2013	2013	406BG41562	Bruise	M	1	L	0.606557377	A	1
15/10/2013	2013	410BG41562	Gonorrhea	M	1	L	0.655737705	A	0
15/10/2013	2013	411BG41562	Lice	F	2	L	0.475409836	A	1
15/10/2013	2013	411BG41562	Lice	F	2	L	0.475409836	A	1
15/10/2013	2013	428SD41562	Kate	F	2	L	0.68852459	A	1
15/10/2013	2013	428SD41562	Kate	F	2	L	0.68852459	A	1
15/10/2013	2013	429SD41562	Shingles	M	1	L	0.491803279	A	1
15/10/2013	2013	429SD41562	Shingles	M	1	L	0.491803279	A	0
15/10/2013	2013	429SD41562	Shingles	M	1	L	0.491803279	A	1
15/10/2013	2013	429SD41562	Shingles	M	1	L	0.491803279	A	1
15/10/2013	2013	431SD41562	PortoNovo	M	2	L	0.93442623	A	1
15/10/2013	2013	432SD41562	Grippon	M	1	L	0.049180328	A	1
15/10/2013	2013	435SD41562	Crabs	M	1	L	0.360655738	A	1
15/10/2013	2013	435SD41562	Crabs	M	1	L	0.360655738	A	0
15/10/2013	2013	436SD41562	Salmonella	F	2	L	0.131147541	A	0
16/10/2013	2013	900AL41563	Accra	M	2	L	0.983606557	A	1
16/10/2013	2013	905AL41563	CJD	M	1	L	0.590163934	A	0
28/08/2012	2012	418MP41149	Pneumonia	F	2	L	0.08	A	0
28/08/2012	2012	420MP41149	Taenia	F	1	L	0.06	A	1
28/08/2012	2012	421MP41149	Malaria	F	2	L	0.52	A	1
28/08/2012	2012	421MP41149	Malaria	F	2	L	0.52	A	1
28/08/2012	2012	421MP41149	Malaria	F	2	L	0.52	A	0
28/08/2012	2012	42MC41149	Konakry	M	2	J	0.849056604	A	0
28/08/2012	2012	42MC41149	Konakry	M	2	J	0.849056604	A	1
28/08/2012	2012	42MC41149	Konakry	M	2	J	0.849056604	A	0
28/08/2012	2012	36SO41149	Lome	F	2	J	0.566037736	A	1
28/08/2012	2012	36SO41149	Lome	F	2	J	0.566037736	A	1
28/08/2012	2012	36SO41149	Lome	F	2	J	0.566037736	A	1
28/08/2012	2012	36SO41149	Lome	F	2	J	0.566037736	A	1
28/08/2012	2012	36SO41149	Lome	F	2	J	0.566037736	A	1
28/08/2012	2012	36SO41149	Lome	F	2	J	0.566037736	A	1
28/08/2012	2012	36SO41149	Lome	F	2	J	0.566037736	A	1
28/08/2012	2012	37SO41149	Melbourne	M	2	J	0.79245283	A	1
28/08/2012	2012	37SO41149	Melbourne	M	2	J	0.79245283	A	1
29/08/2012	2012	470MK41150	Shigella	F	2	L	0.2	A	1
29/08/2012	2012	470MK41150	Shigella	F	2	L	0.2	A	1
29/08/2012	2012	470MK41150	Shigella	F	2	L	0.2	A	1
29/08/2012	2012	72MK41150	Bilharzia	F	2	L	0.04	A	1
29/08/2012	2012	72MK41150	Bilharzia	F	2	L	0.04	A	0
29/08/2012	2012	72MK41150	Bilharzia	F	2	L	0.04	A	1
29/08/2012	2012	473MK41150	Taenia	F	1	L	0.06	A	1
29/08/2012	2012	473MK41150	Taenia	F	1	L	0.06	A	1
29/08/2012	2012	473MK41150	Taenia	F	1	L	0.06	A	1
29/08/2012	2012	473MK41150	Taenia	F	1	L	0.06	A	1
29/08/2012	2012	473MK41150	Taenia	F	1	L	0.06	A	1
29/08/2012	2012	473MK41150	Taenia	F	1	L	0.06	A	1
29/08/2012	2012	473MK41150	Taenia	F	1	L	0.06	A	1
29/08/2012	2012	297AL41150	Filaria	F	2	L	0.64	A	1
29/08/2012	2012	297AL41150	Filaria	F	2	L	0.64	A	1
29/08/2012	2012	297AL41150	Filaria	F	2	L	0.64	A	1
29/08/2012	2012	297AL41150	Filaria	F	2	L	0.64	A	0
29/08/2012	2012	297AL41150	Filaria	F	2	L	0.64	A	1
29/08/2012	2012	298AL41150	Kate	F	2	L	0.5	A	1
29/08/2012	2012	298AL41150	Kate	F	2	L	0.5	A	1
29/08/2012	2012	298AL41150	Kate	F	2	L	0.5	A	1
29/08/2012	2012	301AL41150	Varicella	F	2	L	0.68	A	1
29/08/2012	2012	303AL41150	IBS	M	1	L	0.74	A	0
29/08/2012	2012	303AL41150	IBS	M	1	L	0.74	A	1
29/08/2012	2012	39SO41150	Harare	F	2	J	0.188679245	A	0
29/08/2012	2012	39SO41150	Harare	F	2	J	0.188679245	A	1
29/08/2012	2012	41SO41150	Niamey	F	2	J	0.58490566	A	0
29/08/2012	2012	41SO41150	Niamey	F	2	J	0.58490566	A	1
29/08/2012	2012	41SO41150	Niamey	F	2	J	0.58490566	A	1
29/08/2012	2012	41SO41150	Niamey	F	2	J	0.58490566	A	0
29/08/2012	2012	42SO41150	Mbabame	F	2	J	0.018867925	A	0
29/08/2012	2012	42SO41150	Mbabame	F	2	J	0.018867925	A	0
30/08/2012	2012	305AL41151	Necrosis	M	1	L	0.4	A	1
30/08/2012	2012	305AL41151	Necrosis	M	1	L	0.4	A	0
30/08/2012	2012	305AL41151	Necrosis	M	1	L	0.4	A	0
30/08/2012	2012	307AL41151	Bilharzia	F	2	L	0.04	A	1
30/08/2012	2012	311AL41151	CJD	M	1	L	0.46	A	1
30/08/2012	2012	311AL41151	CJD	M	1	L	0.46	A	1
30/08/2012	2012	477MK41151	Pretoria	F	2	J	0.41509434	A	0
30/08/2012	2012	479MK41151	Accra	M	2	J	0.867924528	A	0
30/08/2012	2012	479MK41151	Accra	M	2	J	0.867924528	A	1
30/08/2012	2012	480MK41151	She-Ra	F	1	J	0	A	0
30/08/2012	2012	480MK41151	She-Ra	F	1	J	0	A	1
30/08/2012	2012	480MK41151	She-Ra	F	1	J	0	A	0
30/08/2012	2012	481MK41151	Carroll	F	1	J	0.056603774	A	1
30/08/2012	2012	481MK41151	Carroll	F	1	J	0.056603774	A	1
30/08/2012	2012	483MK41151	Pratchett	M	1	J	0.528301887	A	1
30/08/2012	2012	426MP41151	Myra	F	2	L	0.88	A	1
30/08/2012	2012	431MP41151	Kate	F	2	L	0.5	A	0
30/08/2012	2012	431MP41151	Kate	F	2	L	0.5	A	0
30/08/2012	2012	431MP41151	Kate	F	2	L	0.5	A	0
30/08/2012	2012	431MP41151	Kate	F	2	L	0.5	A	1
30/08/2012	2012	432MP41151	Psoriasis	M	1	L	0.44	A	1
30/08/2012	2012	57MC41151	Adelaide	F	2	J	0.660377358	A	0
30/08/2012	2012	57MC41151	Adelaide	F	2	J	0.660377358	A	1
30/08/2012	2012	62MC41151	Okavango	M	2	J	0.716981132	A	1
30/08/2012	2012	62MC41151	Okavango	M	2	J	0.716981132	A	0
30/08/2012	2012	62MC41151	Okavango	M	2	J	0.716981132	A	0
31/08/2012	2012	436MP41152	Ringworm	F	2	L	0.36	A	1
31/08/2012	2012	437MP41152	Scrapie	M	1	L	0.76	A	0
31/08/2012	2012	437MP41152	Scrapie	M	1	L	0.76	A	1
31/08/2012	2012	437MP41152	Scrapie	M	1	L	0.76	A	1
31/08/2012	2012	437MP41152	Scrapie	M	1	L	0.76	A	0
31/08/2012	2012	437MP41152	Scrapie	M	1	L	0.76	A	1
31/08/2012	2012	439MP41152	Yersinia	F	1	L	0.12	A	0
31/08/2012	2012	439MP41152	Yersinia	F	1	L	0.12	A	1
31/08/2012	2012	439MP41152	Yersinia	F	1	L	0.12	A	0
31/08/2012	2012	439MP41152	Yersinia	F	1	L	0.12	A	0
31/08/2012	2012	444MP41152	IBS	M	1	L	0.74	A	1
31/08/2012	2012	444MP41152	IBS	M	1	L	0.74	A	1
31/08/2012	2012	444MP41152	IBS	M	1	L	0.74	A	0
31/08/2012	2012	444MP41152	IBS	M	1	L	0.74	A	0
31/08/2012	2012	445MP41152	Lice	F	2	L	0.66	A	1
31/08/2012	2012	43SO41152	Leishy	F	2	L	0.24	A	1
31/08/2012	2012	44SO41152	PortoNovo	M	2	L	1	A	1
31/08/2012	2012	44SO41152	PortoNovo	M	2	L	1	A	1
31/08/2012	2012	44SO41152	PortoNovo	M	2	L	1	A	1
31/08/2012	2012	44SO41152	PortoNovo	M	2	L	1	A	0
01/09/2012	2012	486MK41153	Taenia	F	1	L	0.06	A	1
01/09/2012	2012	486MK41153	Taenia	F	1	L	0.06	A	1
01/09/2012	2012	486MK41153	Taenia	F	1	L	0.06	A	0
01/09/2012	2012	486MK41153	Taenia	F	1	L	0.06	A	1
01/09/2012	2012	486MK41153	Taenia	F	1	L	0.06	A	1
01/09/2012	2012	486MK41153	Taenia	F	1	L	0.06	A	1
01/09/2012	2012	488MK41153	Ulcer	F	1	L	0.32	A	1
01/09/2012	2012	488MK41153	Ulcer	F	1	L	0.32	A	1
01/09/2012	2012	488MK41153	Ulcer	F	1	L	0.32	A	1
01/09/2012	2012	489MK41153	Necrosis	M	1	L	0.4	A	1
01/09/2012	2012	48SO41153	Shigella	F	2	L	0.2	A	1
01/09/2012	2012	48SO41153	Shigella	F	2	L	0.2	A	1
01/09/2012	2012	48SO41153	Shigella	F	2	L	0.2	A	1
02/09/2012	2012	318AL41154	Harare	F	2	J	0.188679245	A	1
02/09/2012	2012	318AL41154	Harare	F	2	J	0.188679245	A	1
02/09/2012	2012	318AL41154	Harare	F	2	J	0.188679245	A	1
02/09/2012	2012	318AL41154	Harare	F	2	J	0.188679245	A	1
02/09/2012	2012	318AL41154	Harare	F	2	J	0.188679245	A	1
02/09/2012	2012	319AL41154	Steinbeck	M	1	J	0.433962264	A	1
02/09/2012	2012	454MP41154	Legionella	F	1	L	0.14	A	1
02/09/2012	2012	454MP41154	Legionella	F	1	L	0.14	A	1
02/09/2012	2012	454MP41154	Legionella	F	1	L	0.14	A	1
02/09/2012	2012	454MP41154	Legionella	F	1	L	0.14	A	1
02/09/2012	2012	454MP41154	Legionella	F	1	L	0.14	A	1
02/09/2012	2012	455MP41154	Taenia	F	1	L	0.06	A	1
02/09/2012	2012	77MC41154	Leech	M	2	L	0.9	A	0
02/09/2012	2012	78MC41154	Eczema	F	2	L	0.6	A	0
02/09/2012	2012	78MC41154	Eczema	F	2	L	0.6	A	1
02/09/2012	2012	79MC41154	Hookworm	F	2	L	0.54	A	1
02/09/2012	2012	79MC41154	Hookworm	F	2	L	0.54	A	0
02/09/2012	2012	494MK41154	Nairobi	F	2	J	0.264150943	A	1
02/09/2012	2012	494MK41154	Nairobi	F	2	J	0.264150943	A	1
02/09/2012	2012	494MK41154	Nairobi	F	2	J	0.264150943	A	1
02/09/2012	2012	494MK41154	Nairobi	F	2	J	0.264150943	A	0
02/09/2012	2012	496MK41154	Dickens	M	1	J	0.377358491	A	0
02/09/2012	2012	496MK41154	Dickens	M	1	J	0.377358491	A	1
03/09/2012	2012	55SO41155	Accra	M	2	J	0.867924528	A	1
03/09/2012	2012	55SO41155	Accra	M	2	J	0.867924528	A	1
03/09/2012	2012	55SO41155	Accra	M	2	J	0.867924528	A	1
03/09/2012	2012	57SO41155	Sydney	M	2	J	0.811320755	A	1
03/09/2012	2012	61SO41155	Brazzaville	F	2	J	0.452830189	A	0
03/09/2012	2012	61SO41155	Brazzaville	F	2	J	0.452830189	A	0
03/09/2012	2012	61SO41155	Brazzaville	F	2	J	0.452830189	A	0
03/09/2012	2012	61SO41155	Brazzaville	F	2	J	0.452830189	A	1
03/09/2012	2012	459MP41155	Libreville	F	2	J	0.773584906	A	1
03/09/2012	2012	459MP41155	Libreville	F	2	J	0.773584906	A	1
03/09/2012	2012	459MP41155	Libreville	F	2	J	0.773584906	A	1
03/09/2012	2012	460MP41155	She-Ra	F	1	J	0	A	1
03/09/2012	2012	460MP41155	She-Ra	F	1	J	0	A	1
03/09/2012	2012	466MP41155	Gaborone	F	2	J	0.339622642	A	1
03/09/2012	2012	467MP41155	Lome	F	2	J	0.566037736	A	1
03/09/2012	2012	467MP41155	Lome	F	2	J	0.566037736	A	0
03/09/2012	2012	467MP41155	Lome	F	2	J	0.566037736	A	1
03/09/2012	2012	467MP41155	Lome	F	2	J	0.566037736	A	1
03/09/2012	2012	468MP41155	Kilimanjaro	M	2	J	0.603773585	A	1
03/09/2012	2012	468MP41155	Kilimanjaro	M	2	J	0.603773585	A	1
03/09/2012	2012	468MP41155	Kilimanjaro	M	2	J	0.603773585	A	1
03/09/2012	2012	468MP41155	Kilimanjaro	M	2	J	0.603773585	A	0
03/09/2012	2012	80MC41155	Kuru	M	2	L	0.96	A	0
03/09/2012	2012	80MC41155	Kuru	M	2	L	0.96	A	1
03/09/2012	2012	81MC41155	Myra	F	2	L	0.88	A	1
03/09/2012	2012	82MC41155	Pneumonia	F	2	L	0.08	A	1
03/09/2012	2012	82MC41155	Pneumonia	F	2	L	0.08	A	0
03/09/2012	2012	83MC41155	Pox	F	2	L	0.56	A	0
04/09/2012	2012	332AL41156	Joyce	F	1	J	0.037735849	A	1
04/09/2012	2012	337AL41156	Tolstoy	M	1	J	0.075471698	A	1
04/09/2012	2012	341AL41156	Asimov	M	1	J	0.509433962	A	0
04/09/2012	2012	341AL41156	Asimov	M	1	J	0.509433962	A	0
04/09/2012	2012	501MK41156	Gonorrhea	M	1	L	0.72	A	0
04/09/2012	2012	503MK41156	Leech	M	2	L	0.9	A	1
04/09/2012	2012	503MK41156	Leech	M	2	L	0.9	A	1
04/09/2012	2012	503MK41156	Leech	M	2	L	0.9	A	1
04/09/2012	2012	504MK41156	Bruise	M	1	L	0.58	A	1
04/09/2012	2012	504MK41156	Bruise	M	1	L	0.58	A	1
05/09/2012	2012	62SO41157	Pox	F	2	L	0.56	A	0
05/09/2012	2012	62SO41157	Pox	F	2	L	0.56	A	0
05/09/2012	2012	62SO41157	Pox	F	2	L	0.56	A	0
05/09/2012	2012	63SO41157	Bilharzia	F	2	L	0.04	A	1
05/09/2012	2012	63SO41157	Bilharzia	F	2	L	0.04	A	1
05/09/2012	2012	64SO41157	Varicella	F	2	L	0.68	A	1
05/09/2012	2012	65SO41157	Salmonella	F	2	L	0.1	A	1
05/09/2012	2012	65SO41157	Salmonella	F	2	L	0.1	A	0
05/09/2012	2012	66SO41157	Myra	F	2	L	0.88	A	1
05/09/2012	2012	66SO41157	Myra	F	2	L	0.88	A	1
05/09/2012	2012	506MK41157	Fitzgerald	M	1	J	0.132075472	A	1
05/09/2012	2012	506MK41157	Fitzgerald	M	1	J	0.132075472	A	1
05/09/2012	2012	506MK41157	Fitzgerald	M	1	J	0.132075472	A	1
05/09/2012	2012	506MK41157	Fitzgerald	M	1	J	0.132075472	A	1
05/09/2012	2012	507MK41157	Dickens	M	1	J	0.377358491	A	1
05/09/2012	2012	44MK41157	Homer	M	1	J	0.150943396	A	0
06/09/2012	2012	512MK41158	Doyle	F	1	J	0.396226415	A	1
06/09/2012	2012	513MK41158	Joyce	F	1	J	0.037735849	A	1
06/09/2012	2012	346AL41158	Gonorrhea	M	1	L	0.72	A	1
06/09/2012	2012	346AL41158	Gonorrhea	M	1	L	0.72	A	0
06/09/2012	2012	346AL41158	Gonorrhea	M	1	L	0.72	A	1
06/09/2012	2012	347AL41158	Cestode	M	1	L	0.16	A	1
06/09/2012	2012	347AL41158	Cestode	M	1	L	0.16	A	1
06/09/2012	2012	349AL41158	Psoriasis	M	1	L	0.44	A	1
06/09/2012	2012	349AL41158	Psoriasis	M	1	L	0.44	A	1
06/09/2012	2012	349AL41158	Psoriasis	M	1	L	0.44	A	1
06/09/2012	2012	351AL41158	Shingles	M	1	L	0.7	A	1
06/09/2012	2012	351AL41158	Shingles	M	1	L	0.7	A	1
06/09/2012	2012	351AL41158	Shingles	M	1	L	0.7	A	1
06/09/2012	2012	351AL41158	Shingles	M	1	L	0.7	A	1
06/09/2012	2012	352AL41158	Legionella	F	1	L	0.14	A	1
06/09/2012	2012	352AL41158	Legionella	F	1	L	0.14	A	1
06/09/2012	2012	352AL41158	Legionella	F	1	L	0.14	A	1
06/09/2012	2012	352AL41158	Legionella	F	1	L	0.14	A	1
07/09/2012	2012	475MP41159	Scurvy	M	1	L	0.02	A	1
07/09/2012	2012	475MP41159	Scurvy	M	1	L	0.02	A	1
07/09/2012	2012	475MP41159	Scurvy	M	1	L	0.02	A	1
07/09/2012	2012	475MP41159	Scurvy	M	1	L	0.02	A	1
07/09/2012	2012	475MP41159	Scurvy	M	1	L	0.02	A	1
07/09/2012	2012	475MP41159	Scurvy	M	1	L	0.02	A	1
07/09/2012	2012	477MP41159	Cryptosporidium	M	1	L	0.62	A	1
07/09/2012	2012	478MP41159	Rickets	M	1	L	0.38	A	1
07/09/2012	2012	478MP41159	Rickets	M	1	L	0.38	A	1
07/09/2012	2012	479MP41159	Yersinia	F	1	L	0.12	A	1
07/09/2012	2012	480MP41159	Crabs	M	1	L	0.78	A	1
08/09/2012	2012	485MP41160	Yersinia	F	1	L	0.12	A	1
08/09/2012	2012	485MP41160	Yersinia	F	1	L	0.12	A	1
08/09/2012	2012	489MP41160	Bubonica	F	1	L	0	A	0
08/09/2012	2012	489MP41160	Bubonica	F	1	L	0	A	1
08/09/2012	2012	490MP41160	Cestode	M	1	L	0.16	A	1
08/09/2012	2012	495MP41160	Bruise	M	1	L	0.58	A	1
08/09/2012	2012	495MP41160	Bruise	M	1	L	0.58	A	1
08/09/2012	2012	495MP41160	Bruise	M	1	L	0.58	A	1
09/09/2012	2012	522MK41161	Scurvy	M	1	L	0.02	A	1
09/09/2012	2012	523MK41161	Pseudomonas	F	1	L	0.26	A	1
09/09/2012	2012	523MK41161	Pseudomonas	F	1	L	0.26	A	1
09/09/2012	2012	524MK41161	Ulcer	F	1	L	0.32	A	1
09/09/2012	2012	525MK41161	Gonorrhea	M	1	L	0.72	A	0
09/09/2012	2012	525MK41161	Gonorrhea	M	1	L	0.72	A	0
09/09/2012	2012	525MK41161	Gonorrhea	M	1	L	0.72	A	1
09/09/2012	2012	527MK41161	Varicella	F	2	L	0.68	A	1
09/09/2012	2012	527MK41161	Varicella	F	2	L	0.68	A	1
09/09/2012	2012	527MK41161	Varicella	F	2	L	0.68	A	0
09/09/2012	2012	527MK41161	Varicella	F	2	L	0.68	A	1
09/09/2012	2012	527MK41161	Varicella	F	2	L	0.68	A	1
09/09/2012	2012	74SO41161	Fitzgerald	M	1	J	0.132075472	A	1
09/09/2012	2012	75SO41161	Hovertron	M	1	J	0.245283019	A	1
09/09/2012	2012	75SO41161	Hovertron	M	1	J	0.245283019	A	1
09/09/2012	2012	77SO41161	JK	F	1	J	0.754716981	A	1
09/09/2012	2012	77SO41161	JK	F	1	J	0.754716981	A	1
09/09/2012	2012	77SO41161	JK	F	1	J	0.754716981	A	1
09/09/2012	2012	95MC41161	Bronte	F	1	J	0.113207547	A	1
09/09/2012	2012	96MC41161	Homer	M	1	J	0.150943396	A	1
09/09/2012	2012	96MC41161	Homer	M	1	J	0.150943396	A	0
09/09/2012	2012	96MC41161	Homer	M	1	J	0.150943396	A	0
09/09/2012	2012	96MC41161	Homer	M	1	J	0.150943396	A	1
09/09/2012	2012	96MC41161	Homer	M	1	J	0.150943396	A	1
09/09/2012	2012	99MC41161	Pratchett	M	1	J	0.528301887	A	0
09/09/2012	2012	101MC41161	She-Ra	F	1	J	0	A	1
09/09/2012	2012	101MC41161	She-Ra	F	1	J	0	A	1
09/09/2012	2012	101MC41161	She-Ra	F	1	J	0	A	1
10/09/2012	2012	500MP41162	Kafka	M	1	J	0.547169811	A	1
10/09/2012	2012	501MP41162	Schtroumpf	M	1	J	0.471698113	A	1
10/09/2012	2012	501MP41162	Schtroumpf	M	1	J	0.471698113	A	1
10/09/2012	2012	501MP41162	Schtroumpf	M	1	J	0.471698113	A	1
10/09/2012	2012	503MP41162	Bronte	F	1	J	0.113207547	A	1
10/09/2012	2012	503MP41162	Bronte	F	1	J	0.113207547	A	0
10/09/2012	2012	503MP41162	Bronte	F	1	J	0.113207547	A	1
10/09/2012	2012	503MP41162	Bronte	F	1	J	0.113207547	A	1
10/09/2012	2012	504MP41162	Dickens	M	1	J	0.377358491	A	1
10/09/2012	2012	505MP41162	Shelley	F	1	J	0.20754717	A	0
10/09/2012	2012	505MP41162	Shelley	F	1	J	0.20754717	A	1
10/09/2012	2012	505MP41162	Shelley	F	1	J	0.20754717	A	0
10/09/2012	2012	505MP41162	Shelley	F	1	J	0.20754717	A	0
10/09/2012	2012	506MP41162	Joyce	F	1	J	0.037735849	A	1
10/09/2012	2012	506MP41162	Joyce	F	1	J	0.037735849	A	1
10/09/2012	2012	432MK41162	Cestode	M	1	L	0.16	A	1
10/09/2012	2012	432MK41162	Cestode	M	1	L	0.16	A	1
10/09/2012	2012	432MK41162	Cestode	M	1	L	0.16	A	0
10/09/2012	2012	432MK41162	Cestode	M	1	L	0.16	A	1
10/09/2012	2012	432MK41162	Cestode	M	1	L	0.16	A	1
10/09/2012	2012	533MK41162	Yersinia	F	1	L	0.12	A	0
10/09/2012	2012	533MK41162	Yersinia	F	1	L	0.12	A	0
10/09/2012	2012	533MK41162	Yersinia	F	1	L	0.12	A	0
10/09/2012	2012	533MK41162	Yersinia	F	1	L	0.12	A	1
10/09/2012	2012	533MK41162	Yersinia	F	1	L	0.12	A	1
10/09/2012	2012	534MK41162	Scurvy	M	1	L	0.02	A	1
10/09/2012	2012	534MK41162	Scurvy	M	1	L	0.02	A	1
10/09/2012	2012	106MC41162	Bruise	M	1	L	0.58	A	1
10/09/2012	2012	107MC41162	Legionella	F	1	L	0.14	A	1
10/09/2012	2012	109MC41162	Ulcer	F	1	L	0.32	A	1
10/09/2012	2012	109MC41162	Ulcer	F	1	L	0.32	A	1
10/09/2012	2012	110MC41162	Pseudomonas	F	1	L	0.26	A	1
10/09/2012	2012	110MC41162	Pseudomonas	F	1	L	0.26	A	0
11/09/2012	2012	79SO41163	Psoriasis	M	1	L	0.44	A	1
11/09/2012	2012	82SO41163	Rubella	F	2	L	0.8	A	1
11/09/2012	2012	84SO41163	Pseudomonas	F	1	L	0.26	A	1
11/09/2012	2012	85SO41163	Filaria	F	2	L	0.64	A	0
11/09/2012	2012	86SO41163	Eczema	F	2	L	0.6	A	1
11/09/2012	2012	86SO41163	Eczema	F	2	L	0.6	A	1
11/09/2012	2012	512MP41163	Homer	M	1	J	0.150943396	A	0
11/09/2012	2012	512MP41163	Homer	M	1	J	0.150943396	A	1
11/09/2012	2012	513MP41163	Orwell	M	1	J	0.226415094	A	1
11/09/2012	2012	514MP41163	Tolkien	M	1	J	0.679245283	A	1
11/09/2012	2012	514MP41163	Tolkien	M	1	J	0.679245283	A	1
11/09/2012	2012	514MP41163	Tolkien	M	1	J	0.679245283	A	1
11/09/2012	2012	516MP41163	Hovertron	M	1	J	0.245283019	A	1
11/09/2012	2012	516MP41163	Hovertron	M	1	J	0.245283019	A	0
11/09/2012	2012	516MP41163	Hovertron	M	1	J	0.245283019	A	1
11/09/2012	2012	518MP41163	Doyle	F	1	J	0.396226415	A	0
11/09/2012	2012	519MP41163	Pratchett	M	1	J	0.528301887	A	1
11/09/2012	2012	519MP41163	Pratchett	M	1	J	0.528301887	A	0
11/09/2012	2012	519MP41163	Pratchett	M	1	J	0.528301887	A	1
11/09/2012	2012	113MC41163	Scrapie	M	1	L	0.76	A	1
11/09/2012	2012	116MC41163	Verruca	F	2	L	0.84	A	0
11/09/2012	2012	118MC41163	Yersinia	F	1	L	0.12	A	1
11/09/2012	2012	119MC41163	Legionella	F	1	L	0.14	A	1
11/09/2012	2012	120MC41163	Necrosis	M	1	L	0.4	A	1
11/09/2012	2012	120MC41163	Necrosis	M	1	L	0.4	A	0
11/09/2012	2012	120MC41163	Necrosis	M	1	L	0.4	A	1
12/09/2012	2012	366AL41164	JK	F	1	J	0.754716981	A	1
12/09/2012	2012	366AL41164	JK	F	1	J	0.754716981	A	1
12/09/2012	2012	366AL41164	JK	F	1	J	0.754716981	A	1
12/09/2012	2012	366AL41164	JK	F	1	J	0.754716981	A	1
12/09/2012	2012	366AL41164	JK	F	1	J	0.754716981	A	1
12/09/2012	2012	368AL41164	Dickens	M	1	J	0.377358491	A	1
12/09/2012	2012	368AL41164	Dickens	M	1	J	0.377358491	A	0
12/09/2012	2012	368AL41164	Dickens	M	1	J	0.377358491	A	0
12/09/2012	2012	368AL41164	Dickens	M	1	J	0.377358491	A	0
12/09/2012	2012	369AL41164	Shelley	F	1	J	0.20754717	A	1
12/09/2012	2012	369AL41164	Shelley	F	1	J	0.20754717	A	0
12/09/2012	2012	370AL41164	Tolkien	M	1	J	0.679245283	A	1
12/09/2012	2012	370AL41164	Tolkien	M	1	J	0.679245283	A	1
12/09/2012	2012	370AL41164	Tolkien	M	1	J	0.679245283	A	1
12/09/2012	2012	371AL41164	Pratchett	M	1	J	0.528301887	A	0
12/09/2012	2012	371AL41164	Pratchett	M	1	J	0.528301887	A	0
12/09/2012	2012	371AL41164	Pratchett	M	1	J	0.528301887	A	1
12/09/2012	2012	526MP41164	Wart	M	1	L	0.42	A	1
12/09/2012	2012	529MP41164	IBS	M	1	L	0.74	A	1
12/09/2012	2012	530MP41164	Necrosis	M	1	L	0.4	A	1
12/09/2012	2012	530MP41164	Necrosis	M	1	L	0.4	A	1
12/09/2012	2012	531MP41164	Bubonica	F	1	L	0	A	0
12/09/2012	2012	531MP41164	Bubonica	F	1	L	0	A	1
12/09/2012	2012	532MP41164	Cryptosporidium	M	1	L	0.62	A	1
12/09/2012	2012	532MP41164	Cryptosporidium	M	1	L	0.62	A	1
12/09/2012	2012	532MP41164	Cryptosporidium	M	1	L	0.62	A	1
12/09/2012	2012	537MK41164	Joyce	F	1	J	0.037735849	A	1
12/09/2012	2012	538MK41164	Orwell	M	1	J	0.226415094	A	1
12/09/2012	2012	539MK41164	Asimov	M	1	J	0.509433962	A	0
12/09/2012	2012	539MK41164	Asimov	M	1	J	0.509433962	A	1
12/09/2012	2012	539MK41164	Asimov	M	1	J	0.509433962	A	0
12/09/2012	2012	540MK41164	Yaoulera	M	1	J	0.283018868	A	1
12/09/2012	2012	541MK41164	Doyle	F	1	J	0.396226415	A	1
12/09/2012	2012	89SO41164	Shingles	M	1	L	0.7	A	1
12/09/2012	2012	91SO41164	Ringworm	F	2	L	0.36	A	1
12/09/2012	2012	91SO41164	Ringworm	F	2	L	0.36	A	1
12/09/2012	2012	91SO41164	Ringworm	F	2	L	0.36	A	1
12/09/2012	2012	92SO41164	Shigella	F	2	L	0.2	A	1
12/09/2012	2012	92SO41164	Shigella	F	2	L	0.2	A	0
12/09/2012	2012	92SO41164	Shigella	F	2	L	0.2	A	1
13/09/2012	2012	121MC41165	Tolkien	M	1	J	0.679245283	A	0
13/09/2012	2012	122MC41165	Carroll	F	1	J	0.056603774	A	1
13/09/2012	2012	127MC41165	Kampala	F	2	J	0.169811321	A	0
13/09/2012	2012	127MC41165	Kampala	F	2	J	0.169811321	A	1
13/09/2012	2012	127MC41165	Kampala	F	2	J	0.169811321	A	0
13/09/2012	2012	127MC41165	Kampala	F	2	J	0.169811321	A	0
13/09/2012	2012	126MC41165	Kafka	M	1	J	0.547169811	A	1
13/09/2012	2012	373AL41165	Yaoulera	M	1	J	0.283018868	A	1
13/09/2012	2012	374AL41165	Austen	F	1	J	0.358490566	A	1
13/09/2012	2012	376AL41165	Nairobi	F	2	J	0.264150943	A	0
13/09/2012	2012	376AL41165	Nairobi	F	2	J	0.264150943	A	1
13/09/2012	2012	376AL41165	Nairobi	F	2	J	0.264150943	A	1
13/09/2012	2012	380AL41165	Schtroumpf	M	1	J	0.471698113	A	1
13/09/2012	2012	380AL41165	Schtroumpf	M	1	J	0.471698113	A	1
13/09/2012	2012	381AL41165	Huxley	M	1	J	0.094339623	A	0
13/09/2012	2012	543MK41165	IBS	M	1	L	0.74	A	1
13/09/2012	2012	543MK41165	IBS	M	1	L	0.74	A	1
13/09/2012	2012	543MK41165	IBS	M	1	L	0.74	A	1
13/09/2012	2012	543MK41165	IBS	M	1	L	0.74	A	1
13/09/2012	2012	543MK41165	IBS	M	1	L	0.74	A	1
13/09/2012	2012	544MK41165	Leech	M	2	L	0.9	A	1
13/09/2012	2012	544MK41165	Leech	M	2	L	0.9	A	1
13/09/2012	2012	546MK41165	Cyst	M	1	L	0.34	A	1
13/09/2012	2012	546MK41165	Cyst	M	1	L	0.34	A	1
13/09/2012	2012	548MK41165	Pseudomonas	F	1	L	0.26	A	0
13/09/2012	2012	548MK41165	Pseudomonas	F	1	L	0.26	A	1
13/09/2012	2012	548MK41165	Pseudomonas	F	1	L	0.26	A	0
13/09/2012	2012	549MK41165	Shingles	M	1	L	0.7	A	1
13/09/2012	2012	549MK41165	Shingles	M	1	L	0.7	A	0
13/09/2012	2012	549MK41165	Shingles	M	1	L	0.7	A	0
13/09/2012	2012	550MK41165	Ulcer	F	1	L	0.32	A	1
13/09/2012	2012	550MK41165	Ulcer	F	1	L	0.32	A	1
13/09/2012	2012	550MK41165	Ulcer	F	1	L	0.32	A	0
14/09/2012	2012	97SO41166	Ulcer	F	1	L	0.32	A	1
14/09/2012	2012	97SO41166	Ulcer	F	1	L	0.32	A	1
14/09/2012	2012	100SO41166	Alopecia	F	2	L	0.3	A	1
14/09/2012	2012	100SO41166	Alopecia	F	2	L	0.3	A	1
14/09/2012	2012	102SO41166	Verruca	F	2	L	0.84	A	1
14/09/2012	2012	533MP41166	Schtroumpf	M	1	J	0.471698113	A	1
14/09/2012	2012	533MP41166	Schtroumpf	M	1	J	0.471698113	A	1
14/09/2012	2012	533MP41166	Schtroumpf	M	1	J	0.471698113	A	1
14/09/2012	2012	534MP41166	Carroll	F	1	J	0.056603774	A	1
14/09/2012	2012	534MP41166	Carroll	F	1	J	0.056603774	A	1
14/09/2012	2012	534MP41166	Carroll	F	1	J	0.056603774	A	1
14/09/2012	2012	535MP41166	Pratchett	M	1	J	0.528301887	A	1
14/09/2012	2012	536MP41166	Hovertron	M	1	J	0.245283019	A	1
14/09/2012	2012	536MP41166	Hovertron	M	1	J	0.245283019	A	0
14/09/2012	2012	536MP41166	Hovertron	M	1	J	0.245283019	A	0
14/09/2012	2012	536MP41166	Hovertron	M	1	J	0.245283019	A	1
14/09/2012	2012	537MP41166	Lusaka	F	2	J	0.641509434	A	0
14/09/2012	2012	537MP41166	Lusaka	F	2	J	0.641509434	A	0
14/09/2012	2012	538MP41166	Harare	F	2	J	0.188679245	A	1
14/09/2012	2012	538MP41166	Harare	F	2	J	0.188679245	A	1
14/09/2012	2012	539MP41166	Tolkien	M	1	J	0.679245283	A	1
14/09/2012	2012	539MP41166	Tolkien	M	1	J	0.679245283	A	1
14/09/2012	2012	539MP41166	Tolkien	M	1	J	0.679245283	A	1
14/09/2012	2012	540MP41166	Kafka	M	1	J	0.547169811	A	0
14/09/2012	2012	540MP41166	Kafka	M	1	J	0.547169811	A	1
14/09/2012	2012	541MP41166	Dickens	M	1	J	0.377358491	A	1
14/09/2012	2012	541MP41166	Dickens	M	1	J	0.377358491	A	1
14/09/2012	2012	541MP41166	Dickens	M	1	J	0.377358491	A	1
14/09/2012	2012	541MP41166	Dickens	M	1	J	0.377358491	A	1
14/09/2012	2012	541MP41166	Dickens	M	1	J	0.377358491	A	1
14/09/2012	2012	542MP41166	Bronte	F	1	J	0.113207547	A	0
14/09/2012	2012	542MP41166	Bronte	F	1	J	0.113207547	A	1
14/09/2012	2012	542MP41166	Bronte	F	1	J	0.113207547	A	1
14/09/2012	2012	542MP41166	Bronte	F	1	J	0.113207547	A	1
14/09/2012	2012	542MP41166	Bronte	F	1	J	0.113207547	A	1
14/09/2012	2012	542MP41166	Bronte	F	1	J	0.113207547	A	1
14/09/2012	2012	542MP41166	Bronte	F	1	J	0.113207547	A	1
14/09/2012	2012	130MC41166	Shingles	M	1	L	0.7	A	1
14/09/2012	2012	129MC41166	Varicella	F	2	L	0.68	A	1
14/09/2012	2012	135MC41166	Lice	F	2	L	0.66	A	0
14/09/2012	2012	136MC41166	Hookworm	F	2	L	0.54	A	1
15/09/2012	2012	386AL41167	IBS	M	1	L	0.74	A	1
15/09/2012	2012	387AL41167	Cyst	M	1	L	0.34	A	1
15/09/2012	2012	387AL41167	Cyst	M	1	L	0.34	A	1
15/09/2012	2012	388AL41167	Legionella	F	1	L	0.14	A	0
15/09/2012	2012	388AL41167	Legionella	F	1	L	0.14	A	0
15/09/2012	2012	388AL41167	Legionella	F	1	L	0.14	A	1
15/09/2012	2012	388AL41167	Legionella	F	1	L	0.14	A	1
15/09/2012	2012	388AL41167	Legionella	F	1	L	0.14	A	1
15/09/2012	2012	388AL41167	Legionella	F	1	L	0.14	A	1
15/09/2012	2012	388AL41167	Legionella	F	1	L	0.14	A	1
15/09/2012	2012	490AL41167	Yersinia	F	1	L	0.12	A	1
15/09/2012	2012	490AL41167	Yersinia	F	1	L	0.12	A	0
15/09/2012	2012	490AL41167	Yersinia	F	1	L	0.12	A	1
15/09/2012	2012	491AL41167	Pseudomonas	F	1	L	0.26	A	0
15/09/2012	2012	491AL41167	Pseudomonas	F	1	L	0.26	A	0
15/09/2012	2012	491AL41167	Pseudomonas	F	1	L	0.26	A	1
15/09/2012	2012	491AL41167	Pseudomonas	F	1	L	0.26	A	1
15/09/2012	2012	491AL41167	Pseudomonas	F	1	L	0.26	A	1
15/09/2012	2012	491AL41167	Pseudomonas	F	1	L	0.26	A	1
15/09/2012	2012	492AL41167	Shingles	M	1	L	0.7	A	0
15/09/2012	2012	492AL41167	Shingles	M	1	L	0.7	A	0
15/09/2012	2012	117SO41167	Filaria	F	2	L	0.64	A	1
15/09/2012	2012	117SO41167	Filaria	F	2	L	0.64	A	0
15/09/2012	2012	117SO41167	Filaria	F	2	L	0.64	A	0
15/09/2012	2012	117SO41167	Filaria	F	2	L	0.64	A	0
15/09/2012	2012	120SO41167	Varicella	F	2	L	0.68	A	1
15/09/2012	2012	122SO41167	Pneumonia	F	2	L	0.08	A	0
15/09/2012	2012	128SO41167	Scurvy	M	1	L	0.02	A	1
15/09/2012	2012	128SO41167	Scurvy	M	1	L	0.02	A	1
15/09/2012	2012	130SO41167	Taenia	F	1	L	0.06	A	1
15/09/2012	2012	130SO41167	Taenia	F	1	L	0.06	A	0
15/09/2012	2012	130SO41167	Taenia	F	1	L	0.06	A	1
15/09/2012	2012	543MP41167	Tolstoy	M	1	J	0.075471698	A	1
15/09/2012	2012	543MP41167	Tolstoy	M	1	J	0.075471698	A	1
15/09/2012	2012	543MP41167	Tolstoy	M	1	J	0.075471698	A	0
15/09/2012	2012	543MP41167	Tolstoy	M	1	J	0.075471698	A	1
15/09/2012	2012	544MP41167	Brazzaville	F	2	J	0.452830189	A	1
15/09/2012	2012	544MP41167	Brazzaville	F	2	J	0.452830189	A	0
15/09/2012	2012	544MP41167	Brazzaville	F	2	J	0.452830189	A	0
15/09/2012	2012	544MP41167	Brazzaville	F	2	J	0.452830189	A	1
15/09/2012	2012	544MP41167	Brazzaville	F	2	J	0.452830189	A	1
15/09/2012	2012	544MP41167	Brazzaville	F	2	J	0.452830189	A	1
15/09/2012	2012	546MP41167	Joyce	F	1	J	0.037735849	A	1
15/09/2012	2012	546MP41167	Joyce	F	1	J	0.037735849	A	1
15/09/2012	2012	546MP41167	Joyce	F	1	J	0.037735849	A	0
15/09/2012	2012	546MP41167	Joyce	F	1	J	0.037735849	A	1
15/09/2012	2012	546MP41167	Joyce	F	1	J	0.037735849	A	1
15/09/2012	2012	546MP41167	Joyce	F	1	J	0.037735849	A	1
15/09/2012	2012	546MP41167	Joyce	F	1	J	0.037735849	A	1
15/09/2012	2012	546MP41167	Joyce	F	1	J	0.037735849	A	1
15/09/2012	2012	547MP41167	Darwin	M	2	J	0.622641509	A	1
15/09/2012	2012	547MP41167	Darwin	M	2	J	0.622641509	A	0
15/09/2012	2012	548MP41167	Limpopo	M	2	J	0.830188679	A	0
15/09/2012	2012	548MP41167	Limpopo	M	2	J	0.830188679	A	1
15/09/2012	2012	548MP41167	Limpopo	M	2	J	0.830188679	A	0
15/09/2012	2012	549MP41167	Pratchett	M	1	J	0.528301887	A	0
15/09/2012	2012	551MP41167	Doyle	F	1	J	0.396226415	A	1
15/09/2012	2012	553MP41167	Mbabame	F	2	J	0.018867925	A	1
15/09/2012	2012	553MP41167	Mbabame	F	2	J	0.018867925	A	0
15/09/2012	2012	553MP41167	Mbabame	F	2	J	0.018867925	A	0
15/09/2012	2012	553MP41167	Mbabame	F	2	J	0.018867925	A	1
15/09/2012	2012	553MP41167	Mbabame	F	2	J	0.018867925	A	0
15/09/2012	2012	553MP41167	Mbabame	F	2	J	0.018867925	A	0
15/09/2012	2012	560MK41167	Hovertron	M	1	J	0.245283019	A	1
15/09/2012	2012	560MK41167	Hovertron	M	1	J	0.245283019	A	1
15/09/2012	2012	562MK41167	Konakry	M	2	J	0.849056604	A	1
15/09/2012	2012	562MK41167	Konakry	M	2	J	0.849056604	A	0
15/09/2012	2012	562MK41167	Konakry	M	2	J	0.849056604	A	0
15/09/2012	2012	563MK41167	Schtroumpf	M	1	J	0.471698113	A	1
15/09/2012	2012	266MK41167	She-Ra	F	1	J	0	A	1
15/09/2012	2012	266MK41167	She-Ra	F	1	J	0	A	1
15/09/2012	2012	266MK41167	She-Ra	F	1	J	0	A	0
15/09/2012	2012	567MK41167	Gaborone	F	2	J	0.339622642	A	1
15/09/2012	2012	567MK41167	Gaborone	F	2	J	0.339622642	A	0
15/09/2012	2012	567MK41167	Gaborone	F	2	J	0.339622642	A	0
15/09/2012	2012	567MK41167	Gaborone	F	2	J	0.339622642	A	0
16/09/2012	2012	138MC41168	Yersinia	F	1	L	0.12	A	1
16/09/2012	2012	138MC41168	Yersinia	F	1	L	0.12	A	1
16/09/2012	2012	138MC41168	Yersinia	F	1	L	0.12	A	0
16/09/2012	2012	138MC41168	Yersinia	F	1	L	0.12	A	0
16/09/2012	2012	138MC41168	Yersinia	F	1	L	0.12	A	0
16/09/2012	2012	139MC41168	Lice	F	2	L	0.66	A	1
16/09/2012	2012	140MC41168	Psoriasis	M	1	L	0.44	A	0
16/09/2012	2012	140MC41168	Psoriasis	M	1	L	0.44	A	1
16/09/2012	2012	140MC41168	Psoriasis	M	1	L	0.44	A	1
16/09/2012	2012	141MC41168	Verruca	F	2	L	0.84	A	1
16/09/2012	2012	142MC41168	Crabs	M	1	L	0.78	A	1
16/09/2012	2012	496AL41168	Cestode	M	1	L	0.16	A	1
16/09/2012	2012	497AL41168	Cryptosporidium	M	1	L	0.62	A	1
16/09/2012	2012	497AL41168	Cryptosporidium	M	1	L	0.62	A	1
16/09/2012	2012	497AL41168	Cryptosporidium	M	1	L	0.62	A	1
16/09/2012	2012	497AL41168	Cryptosporidium	M	1	L	0.62	A	1
16/09/2012	2012	497AL41168	Cryptosporidium	M	1	L	0.62	A	1
16/09/2012	2012	497AL41168	Cryptosporidium	M	1	L	0.62	A	1
16/09/2012	2012	497AL41168	Cryptosporidium	M	1	L	0.62	A	1
16/09/2012	2012	497AL41168	Cryptosporidium	M	1	L	0.62	A	1
16/09/2012	2012	497AL41168	Cryptosporidium	M	1	L	0.62	A	1
16/09/2012	2012	497AL41168	Cryptosporidium	M	1	L	0.62	A	1
16/09/2012	2012	499AL41168	Rubella	F	2	L	0.8	A	1
16/09/2012	2012	500AL41168	Pseudomonas	F	1	L	0.26	A	1
16/09/2012	2012	500AL41168	Pseudomonas	F	1	L	0.26	A	1
16/09/2012	2012	501AL41168	Wart	M	1	L	0.42	A	1
16/09/2012	2012	501AL41168	Wart	M	1	L	0.42	A	1
16/09/2012	2012	501AL41168	Wart	M	1	L	0.42	A	0
16/09/2012	2012	501AL41168	Wart	M	1	L	0.42	A	0
16/09/2012	2012	502AL41168	Legionella	F	1	L	0.14	A	1
16/09/2012	2012	502AL41168	Legionella	F	1	L	0.14	A	1
16/09/2012	2012	503AL41168	Varicella	F	2	L	0.68	A	1
16/09/2012	2012	503AL41168	Varicella	F	2	L	0.68	A	1
16/09/2012	2012	503AL41168	Varicella	F	2	L	0.68	A	1
16/09/2012	2012	503AL41168	Varicella	F	2	L	0.68	A	1
16/09/2012	2012	503AL41168	Varicella	F	2	L	0.68	A	1
16/09/2012	2012	505AL41168	Eczema	F	2	L	0.6	A	0
16/09/2012	2012	505AL41168	Eczema	F	2	L	0.6	A	1
16/09/2012	2012	505AL41168	Eczema	F	2	L	0.6	A	0
16/09/2012	2012	570MK41168	Voltaire	M	2	J	0.981132075	A	1
16/09/2012	2012	570MK41168	Voltaire	M	2	J	0.981132075	A	1
16/09/2012	2012	570MK41168	Voltaire	M	2	J	0.981132075	A	1
16/09/2012	2012	571MK41168	Pratchett	M	1	J	0.528301887	A	1
16/09/2012	2012	573MK41168	Gaborone	F	2	J	0.339622642	A	1
16/09/2012	2012	573MK41168	Gaborone	F	2	J	0.339622642	A	1
16/09/2012	2012	574MK41168	Orwell	M	1	J	0.226415094	A	0
16/09/2012	2012	574MK41168	Orwell	M	1	J	0.226415094	A	1
16/09/2012	2012	576MK41168	Schtroumpf	M	1	J	0.471698113	A	0
16/09/2012	2012	576MK41168	Schtroumpf	M	1	J	0.471698113	A	1
16/09/2012	2012	576MK41168	Schtroumpf	M	1	J	0.471698113	A	1
16/09/2012	2012	577MK41168	Joyce	F	1	J	0.037735849	A	1
17/09/2012	2012	146MC41169	Pratchett	M	1	J	0.528301887	A	1
17/09/2012	2012	137SO41169	Schtroumpf	M	1	J	0.471698113	A	1
17/09/2012	2012	137SO41169	Schtroumpf	M	1	J	0.471698113	A	1
17/09/2012	2012	140SO41169	Guacamole	M	2	J	0.924528302	A	1
17/09/2012	2012	146SO41169	Asimov	M	1	J	0.509433962	A	1
17/09/2012	2012	150SO41169	Newcastle	M	2	J	0.905660377	A	1
17/09/2012	2012	555MP41169	Cestode	M	1	L	0.16	A	1
17/09/2012	2012	556MP41169	Hookworm	F	2	L	0.54	A	0
17/09/2012	2012	557MP41169	CJD	M	1	L	0.46	A	0
17/09/2012	2012	557MP41169	CJD	M	1	L	0.46	A	1
17/09/2012	2012	557MP41169	CJD	M	1	L	0.46	A	1
17/09/2012	2012	557MP41169	CJD	M	1	L	0.46	A	1
17/09/2012	2012	558MP41169	Psoriasis	M	1	L	0.44	A	0
17/09/2012	2012	558MP41169	Psoriasis	M	1	L	0.44	A	1
17/09/2012	2012	558MP41169	Psoriasis	M	1	L	0.44	A	0
17/09/2012	2012	558MP41169	Psoriasis	M	1	L	0.44	A	0
17/09/2012	2012	558MP41169	Psoriasis	M	1	L	0.44	A	0
17/09/2012	2012	558MP41169	Psoriasis	M	1	L	0.44	A	1
17/09/2012	2012	559MP41169	Necrosis	M	1	L	0.4	A	1
17/09/2012	2012	561MP41169	Scrapie	M	1	L	0.76	A	1
17/09/2012	2012	561MP41169	Scrapie	M	1	L	0.76	A	0
18/09/2012	2012	568MP41170	Cryptosporidium	M	1	L	0.62	A	1
18/09/2012	2012	568MP41170	Cryptosporidium	M	1	L	0.62	A	1
18/09/2012	2012	568MP41170	Cryptosporidium	M	1	L	0.62	A	1
18/09/2012	2012	568MP41170	Cryptosporidium	M	1	L	0.62	A	1
18/09/2012	2012	568MP41170	Cryptosporidium	M	1	L	0.62	A	1
18/09/2012	2012	569MP41170	Bruise	M	1	L	0.58	A	1
18/09/2012	2012	570MP41170	Crabs	M	1	L	0.78	A	0
18/09/2012	2012	570MP41170	Crabs	M	1	L	0.78	A	1
18/09/2012	2012	570MP41170	Crabs	M	1	L	0.78	A	0
18/09/2012	2012	570MP41170	Crabs	M	1	L	0.78	A	1
18/09/2012	2012	570MP41170	Crabs	M	1	L	0.78	A	0
18/09/2012	2012	571MP41170	Bubonica	F	1	L	0	A	0
18/09/2012	2012	573MP41170	Psoriasis	M	1	L	0.44	A	1
18/09/2012	2012	573MP41170	Psoriasis	M	1	L	0.44	A	1
18/09/2012	2012	573MP41170	Psoriasis	M	1	L	0.44	A	0
18/09/2012	2012	574MP41170	Ulcer	F	1	L	0.32	A	1
18/09/2012	2012	165SO41170	Mystery	M	2	J	0.886792453	A	1
18/09/2012	2012	165SO41170	Mystery	M	2	J	0.886792453	A	1
18/09/2012	2012	165SO41170	Mystery	M	2	J	0.886792453	A	1
18/09/2012	2012	166SO41170	Yaoulera	M	1	J	0.283018868	A	1
18/09/2012	2012	169SO41170	Sydney	M	2	J	0.811320755	A	1
18/09/2012	2012	170SO41170	Harare	F	2	J	0.188679245	A	1
18/09/2012	2012	175SO41170	Homer	M	1	J	0.150943396	A	1
18/09/2012	2012	175SO41170	Homer	M	1	J	0.150943396	A	1
18/09/2012	2012	584MK41170	Kampala	F	2	J	0.169811321	A	1
18/09/2012	2012	584MK41170	Kampala	F	2	J	0.169811321	A	0
18/09/2012	2012	584MK41170	Kampala	F	2	J	0.169811321	A	1
18/09/2012	2012	586MK41170	Nairobi	F	2	J	0.264150943	A	0
18/09/2012	2012	586MK41170	Nairobi	F	2	J	0.264150943	A	0
18/09/2012	2012	586MK41170	Nairobi	F	2	J	0.264150943	A	0
18/09/2012	2012	586MK41170	Nairobi	F	2	J	0.264150943	A	0
18/09/2012	2012	510AL41170	Scrapie	M	1	L	0.76	A	1
18/09/2012	2012	510AL41170	Scrapie	M	1	L	0.76	A	1
18/09/2012	2012	511AL41170	Shingles	M	1	L	0.7	A	1
18/09/2012	2012	512AL41170	Ringworm	F	2	L	0.36	A	1
18/09/2012	2012	512AL41170	Ringworm	F	2	L	0.36	A	0
18/09/2012	2012	512AL41170	Ringworm	F	2	L	0.36	A	1
18/09/2012	2012	515AL41170	IBS	M	1	L	0.74	A	0
18/09/2012	2012	515AL41170	IBS	M	1	L	0.74	A	1
18/09/2012	2012	515AL41170	IBS	M	1	L	0.74	A	1
19/09/2012	2012	161MC41171	Bilharzia	F	2	L	0.04	A	1
19/09/2012	2012	161MC41171	Bilharzia	F	2	L	0.04	A	0
19/09/2012	2012	161MC41171	Bilharzia	F	2	L	0.04	A	1
19/09/2012	2012	155MC41171	Crabs	M	1	L	0.78	A	1
19/09/2012	2012	155MC41171	Crabs	M	1	L	0.78	A	1
19/09/2012	2012	157MC41171	Pox	F	2	L	0.56	A	1
19/09/2012	2012	157MC41171	Pox	F	2	L	0.56	A	1
19/09/2012	2012	157MC41171	Pox	F	2	L	0.56	A	1
19/09/2012	2012	158MC41171	Verruca	F	2	L	0.84	A	0
19/09/2012	2012	158MC41171	Verruca	F	2	L	0.84	A	1
19/09/2012	2012	158MC41171	Verruca	F	2	L	0.84	A	0
19/09/2012	2012	158MC41171	Verruca	F	2	L	0.84	A	0
19/09/2012	2012	590MK41171	Malaria	F	2	L	0.52	A	1
19/09/2012	2012	590MK41171	Malaria	F	2	L	0.52	A	0
19/09/2012	2012	590MK41171	Malaria	F	2	L	0.52	A	1
19/09/2012	2012	590MK41171	Malaria	F	2	L	0.52	A	0
19/09/2012	2012	591MK41171	Pseudomonas	F	1	L	0.26	A	1
19/09/2012	2012	591MK41171	Pseudomonas	F	1	L	0.26	A	0
19/09/2012	2012	591MK41171	Pseudomonas	F	1	L	0.26	A	0
19/09/2012	2012	591MK41171	Pseudomonas	F	1	L	0.26	A	1
19/09/2012	2012	591MK41171	Pseudomonas	F	1	L	0.26	A	0
19/09/2012	2012	591MK41171	Pseudomonas	F	1	L	0.26	A	0
19/09/2012	2012	591MK41171	Pseudomonas	F	1	L	0.26	A	0
19/09/2012	2012	592MK41171	Salmonella	F	2	L	0.1	A	0
19/09/2012	2012	592MK41171	Salmonella	F	2	L	0.1	A	0
19/09/2012	2012	593MK41171	Cestode	M	1	L	0.16	A	0
19/09/2012	2012	521AL41171	Kinshasa	F	2	J	0.698113208	A	1
19/09/2012	2012	522AL41171	Mystery	M	2	J	0.886792453	A	1
19/09/2012	2012	522AL41171	Mystery	M	2	J	0.886792453	A	1
19/09/2012	2012	522AL41171	Mystery	M	2	J	0.886792453	A	1
19/09/2012	2012	522AL41171	Mystery	M	2	J	0.886792453	A	1
20/09/2012	2012	167MC41172	Carroll	F	1	J	0.056603774	A	1
20/09/2012	2012	167MC41172	Carroll	F	1	J	0.056603774	A	0
20/09/2012	2012	167MC41172	Carroll	F	1	J	0.056603774	A	1
20/09/2012	2012	168MC41172	Pratchett	M	1	J	0.528301887	A	1
20/09/2012	2012	168MC41172	Pratchett	M	1	J	0.528301887	A	1
20/09/2012	2012	170MC41172	Tolstoy	M	1	J	0.075471698	A	0
20/09/2012	2012	170MC41172	Tolstoy	M	1	J	0.075471698	A	1
20/09/2012	2012	170MC41172	Tolstoy	M	1	J	0.075471698	A	1
20/09/2012	2012	170MC41172	Tolstoy	M	1	J	0.075471698	A	1
20/09/2012	2012	177SO41172	Limpopo	M	2	J	0.830188679	A	0
20/09/2012	2012	177SO41172	Limpopo	M	2	J	0.830188679	A	1
20/09/2012	2012	177SO41172	Limpopo	M	2	J	0.830188679	A	0
20/09/2012	2012	178SO41172	Austen	F	1	J	0.358490566	A	1
20/09/2012	2012	180SO41172	Cholera	M	2	J	1	A	0
20/09/2012	2012	180SO41172	Cholera	M	2	J	1	A	1
20/09/2012	2012	180SO41172	Cholera	M	2	J	1	A	1
20/09/2012	2012	180SO41172	Cholera	M	2	J	1	A	1
20/09/2012	2012	181SO41172	Libreville	F	2	J	0.773584906	A	0
20/09/2012	2012	181SO41172	Libreville	F	2	J	0.773584906	A	1
20/09/2012	2012	182SO41172	Yaoulera	M	1	J	0.283018868	A	1
20/09/2012	2012	182SO41172	Yaoulera	M	1	J	0.283018868	A	1
20/09/2012	2012	185SO41172	Steinbeck	M	1	J	0.433962264	A	1
20/09/2012	2012	186SO41172	Dave	M	2	J	0.962264151	A	1
20/09/2012	2012	186SO41172	Dave	M	2	J	0.962264151	A	0
20/09/2012	2012	186SO41172	Dave	M	2	J	0.962264151	A	1
20/09/2012	2012	186SO41172	Dave	M	2	J	0.962264151	A	1
20/09/2012	2012	577MP41172	Gonorrhea	M	1	L	0.72	A	1
20/09/2012	2012	577MP41172	Gonorrhea	M	1	L	0.72	A	1
20/09/2012	2012	577MP41172	Gonorrhea	M	1	L	0.72	A	1
20/09/2012	2012	577MP41172	Gonorrhea	M	1	L	0.72	A	1
20/09/2012	2012	577MP41172	Gonorrhea	M	1	L	0.72	A	1
20/09/2012	2012	577MP41172	Gonorrhea	M	1	L	0.72	A	1
20/09/2012	2012	581MP41172	Cryptosporidium	M	1	L	0.62	A	1
20/09/2012	2012	584MP41172	Gonorrhea	M	1	L	0.72	A	1
20/09/2012	2012	584MP41172	Gonorrhea	M	1	L	0.72	A	0
20/09/2012	2012	584MP41172	Gonorrhea	M	1	L	0.72	A	1
20/09/2012	2012	585MP41172	Rickets	M	1	L	0.38	A	1
20/09/2012	2012	585MP41172	Rickets	M	1	L	0.38	A	1
20/09/2012	2012	585MP41172	Rickets	M	1	L	0.38	A	0
20/09/2012	2012	586MP41172	Ulcer	F	1	L	0.32	A	1
20/09/2012	2012	586MP41172	Ulcer	F	1	L	0.32	A	1
21/09/2012	2012	551AL41173	Kilimanjaro	M	2	J	0.603773585	A	1
21/09/2012	2012	551AL41173	Kilimanjaro	M	2	J	0.603773585	A	1
21/09/2012	2012	552AL41173	Pretoria	F	2	J	0.41509434	A	1
21/09/2012	2012	552AL41173	Pretoria	F	2	J	0.41509434	A	1
21/09/2012	2012	189SO41173	Myra	F	2	L	0.88	A	1
21/09/2012	2012	190SO41173	Bruise	M	1	L	0.58	A	1
21/09/2012	2012	192SO41173	Kate	F	2	L	0.5	A	1
21/09/2012	2012	193SO41173	Yersinia	F	1	L	0.12	A	1
21/09/2012	2012	200SO41173	PortoNovo	M	2	L	1	A	1
21/09/2012	2012	590MP41173	Crabs	M	1	L	0.78	A	1
21/09/2012	2012	590MP41173	Crabs	M	1	L	0.78	A	1
21/09/2012	2012	590MP41173	Crabs	M	1	L	0.78	A	1
21/09/2012	2012	591MP41173	Varicella	F	2	L	0.68	A	1
21/09/2012	2012	591MP41173	Varicella	F	2	L	0.68	A	1
21/09/2012	2012	593MP41173	Gonorrhea	M	1	L	0.72	A	1
21/09/2012	2012	593MP41173	Gonorrhea	M	1	L	0.72	A	0
21/09/2012	2012	593MP41173	Gonorrhea	M	1	L	0.72	A	1
21/09/2012	2012	593MP41173	Gonorrhea	M	1	L	0.72	A	0
21/09/2012	2012	593MP41173	Gonorrhea	M	1	L	0.72	A	1
21/09/2012	2012	594MP41173	Alopecia	F	2	L	0.3	A	0
21/09/2012	2012	595MP41173	Cryptosporidium	M	1	L	0.62	A	1
21/09/2012	2012	595MP41173	Cryptosporidium	M	1	L	0.62	A	1
21/09/2012	2012	596MK41173	Freetown	F	2	J	0.735849057	A	1
21/09/2012	2012	597MK41173	Adelaide	F	2	J	0.660377358	A	1
21/09/2012	2012	598MK41173	Bukowski	M	2	J	0.943396226	A	0
21/09/2012	2012	598MK41173	Bukowski	M	2	J	0.943396226	A	1
22/09/2012	2012	603MK41174	Myra	F	2	L	0.88	A	1
22/09/2012	2012	603MK41174	Myra	F	2	L	0.88	A	1
22/09/2012	2012	603MK41174	Myra	F	2	L	0.88	A	0
22/09/2012	2012	603MK41174	Myra	F	2	L	0.88	A	1
22/09/2012	2012	603MK41174	Myra	F	2	L	0.88	A	1
22/09/2012	2012	604MK41174	Shigella	F	2	L	0.2	A	0
22/09/2012	2012	604MK41174	Shigella	F	2	L	0.2	A	0
22/09/2012	2012	604MK41174	Shigella	F	2	L	0.2	A	0
22/09/2012	2012	604MK41174	Shigella	F	2	L	0.2	A	1
22/09/2012	2012	605MK41174	Bruise	M	1	L	0.58	A	1
22/09/2012	2012	605MK41174	Bruise	M	1	L	0.58	A	1
22/09/2012	2012	605MK41174	Bruise	M	1	L	0.58	A	1
22/09/2012	2012	605MK41174	Bruise	M	1	L	0.58	A	0
22/09/2012	2012	605MK41174	Bruise	M	1	L	0.58	A	1
22/09/2012	2012	606MK41174	Bubonica	F	1	L	0	A	0
22/09/2012	2012	606MK41174	Bubonica	F	1	L	0	A	1
22/09/2012	2012	173MC41174	Pneumonia	F	2	L	0.08	A	0
22/09/2012	2012	173MC41174	Pneumonia	F	2	L	0.08	A	0
22/09/2012	2012	174MC41174	Rickets	M	1	L	0.38	A	1
22/09/2012	2012	176MC41174	Filaria	F	2	L	0.64	A	1
22/09/2012	2012	176MC41174	Filaria	F	2	L	0.64	A	1
22/09/2012	2012	176MC41174	Filaria	F	2	L	0.64	A	1
22/09/2012	2012	177MC41174	Scorbut	M	2	L	0.92	A	0
22/09/2012	2012	177MC41174	Scorbut	M	2	L	0.92	A	0
22/09/2012	2012	177MC41174	Scorbut	M	2	L	0.92	A	0
22/09/2012	2012	178MC41174	Yersinia	F	1	L	0.12	A	1
22/09/2012	2012	178MC41174	Yersinia	F	1	L	0.12	A	0
22/09/2012	2012	178MC41174	Yersinia	F	1	L	0.12	A	1
22/09/2012	2012	179MC41174	Crabs	M	1	L	0.78	A	1
23/09/2012	2012	184MC41175	Asimov	M	1	J	0.509433962	A	1
23/09/2012	2012	185MC41175	Sydney	M	2	J	0.811320755	A	1
23/09/2012	2012	186MC41175	Shelley	F	1	J	0.20754717	A	1
23/09/2012	2012	187MC41175	Konakry	M	2	J	0.849056604	A	1
23/09/2012	2012	188MC41175	Freetown	F	2	J	0.735849057	A	1
23/09/2012	2012	189MC41175	Orwell	M	1	J	0.226415094	A	1
23/09/2012	2012	181MC41175	Accra	M	2	J	0.867924528	A	1
23/09/2012	2012	181MC41175	Accra	M	2	J	0.867924528	A	0
23/09/2012	2012	181MC41175	Accra	M	2	J	0.867924528	A	0
23/09/2012	2012	206SO41175	Myra	F	2	L	0.88	A	0
23/09/2012	2012	206SO41175	Myra	F	2	L	0.88	A	0
23/09/2012	2012	207SO41175	Gland	M	2	L	0.98	A	0
23/09/2012	2012	215SO41175	Pox	F	2	L	0.56	A	1
23/09/2012	2012	600MP41175	Scampi	F	2	J	0.490566038	A	1
23/09/2012	2012	600MP41175	Scampi	F	2	J	0.490566038	A	0
23/09/2012	2012	601MP41175	Nairobi	F	2	J	0.264150943	A	0
23/09/2012	2012	601MP41175	Nairobi	F	2	J	0.264150943	A	0
23/09/2012	2012	601MP41175	Nairobi	F	2	J	0.264150943	A	1
23/09/2012	2012	601MP41175	Nairobi	F	2	J	0.264150943	A	0
23/09/2012	2012	603MP41175	Niamey	F	2	J	0.58490566	A	1
23/09/2012	2012	603MP41175	Niamey	F	2	J	0.58490566	A	1
23/09/2012	2012	605MP41175	JK	F	1	J	0.754716981	A	1
23/09/2012	2012	605MP41175	JK	F	1	J	0.754716981	A	1
23/09/2012	2012	605MP41175	JK	F	1	J	0.754716981	A	0
23/09/2012	2012	606MP41175	Bronte	F	1	J	0.113207547	A	1
23/09/2012	2012	607MP41175	Fitzgerald	M	1	J	0.132075472	A	1
23/09/2012	2012	608MP41175	Dickens	M	1	J	0.377358491	A	1
23/09/2012	2012	609MP41175	Huxley	M	1	J	0.094339623	A	1
23/09/2012	2012	609MP41175	Huxley	M	1	J	0.094339623	A	0
24/09/2012	2012	571AL41176	Salmonella	F	2	L	0.1	A	1
24/09/2012	2012	573AL41176	Bilharzia	F	2	L	0.04	A	0
24/09/2012	2012	573AL41176	Bilharzia	F	2	L	0.04	A	0
24/09/2012	2012	612MK41176	Bukowski	M	2	J	0.943396226	A	0
24/09/2012	2012	613MK41176	Kilimanjaro	M	2	J	0.603773585	A	1
24/09/2012	2012	614MK41176	Mbabame	F	2	J	0.018867925	A	1
24/09/2012	2012	614MK41176	Mbabame	F	2	J	0.018867925	A	0
24/09/2012	2012	615MK41176	Libreville	F	2	J	0.773584906	A	1
24/09/2012	2012	615MK41176	Libreville	F	2	J	0.773584906	A	1
24/09/2012	2012	615MK41176	Libreville	F	2	J	0.773584906	A	1
24/09/2012	2012	615MK41176	Libreville	F	2	J	0.773584906	A	0
24/09/2012	2012	615MK41176	Libreville	F	2	J	0.773584906	A	0
24/09/2012	2012	616MK41176	Homer	M	1	J	0.150943396	A	0
24/09/2012	2012	616MK41176	Homer	M	1	J	0.150943396	A	1
24/09/2012	2012	617MK41176	Melbourne	M	2	J	0.79245283	A	0
24/09/2012	2012	617MK41176	Melbourne	M	2	J	0.79245283	A	0
24/09/2012	2012	617MK41176	Melbourne	M	2	J	0.79245283	A	1
24/09/2012	2012	617MK41176	Melbourne	M	2	J	0.79245283	A	0
24/09/2012	2012	618MK41176	Harare	F	2	J	0.188679245	A	0
24/09/2012	2012	618MK41176	Harare	F	2	J	0.188679245	A	0
24/09/2012	2012	618MK41176	Harare	F	2	J	0.188679245	A	0
24/09/2012	2012	618MK41176	Harare	F	2	J	0.188679245	A	0
24/09/2012	2012	618MK41176	Harare	F	2	J	0.188679245	A	1
24/09/2012	2012	618MK41176	Harare	F	2	J	0.188679245	A	1
24/09/2012	2012	619MK41176	Steinbeck	M	1	J	0.433962264	A	0
24/09/2012	2012	619MK41176	Steinbeck	M	1	J	0.433962264	A	1
24/09/2012	2012	619MK41176	Steinbeck	M	1	J	0.433962264	A	1
24/09/2012	2012	619MK41176	Steinbeck	M	1	J	0.433962264	A	1
24/09/2012	2012	619MK41176	Steinbeck	M	1	J	0.433962264	A	1
24/09/2012	2012	610MP41176	Joyce	F	1	J	0.037735849	A	1
24/09/2012	2012	610MP41176	Joyce	F	1	J	0.037735849	A	1
24/09/2012	2012	610MP41176	Joyce	F	1	J	0.037735849	A	1
24/09/2012	2012	611MP41176	Orwell	M	1	J	0.226415094	A	1
24/09/2012	2012	611MP41176	Orwell	M	1	J	0.226415094	A	1
24/09/2012	2012	611MP41176	Orwell	M	1	J	0.226415094	A	0
24/09/2012	2012	612MP41176	Dickens	M	1	J	0.377358491	A	1
24/09/2012	2012	612MP41176	Dickens	M	1	J	0.377358491	A	0
24/09/2012	2012	612MP41176	Dickens	M	1	J	0.377358491	A	0
24/09/2012	2012	612MP41176	Dickens	M	1	J	0.377358491	A	0
24/09/2012	2012	613MP41176	Pretoria	F	2	J	0.41509434	A	0
24/09/2012	2012	613MP41176	Pretoria	F	2	J	0.41509434	A	1
24/09/2012	2012	613MP41176	Pretoria	F	2	J	0.41509434	A	1
24/09/2012	2012	613MP41176	Pretoria	F	2	J	0.41509434	A	1
24/09/2012	2012	613MP41176	Pretoria	F	2	J	0.41509434	A	0
24/09/2012	2012	613MP41176	Pretoria	F	2	J	0.41509434	A	0
24/09/2012	2012	613MP41176	Pretoria	F	2	J	0.41509434	A	1
24/09/2012	2012	613MP41176	Pretoria	F	2	J	0.41509434	A	0
24/09/2012	2012	614MP41176	Brazzaville	F	2	J	0.452830189	A	0
24/09/2012	2012	615MP41176	Scampi	F	2	J	0.490566038	A	1
24/09/2012	2012	617MP41176	She-Ra	F	1	J	0	A	1
24/09/2012	2012	599MP41176	Tolkien	M	1	J	0.679245283	A	1
24/09/2012	2012	599MP41176	Tolkien	M	1	J	0.679245283	A	1
24/09/2012	2012	599MP41176	Tolkien	M	1	J	0.679245283	A	1
24/09/2012	2012	618MP41176	Yaounde	F	2	J	0.301886792	A	0
24/09/2012	2012	618MP41176	Yaounde	F	2	J	0.301886792	A	1
24/09/2012	2012	221SO41176	Taenia	F	1	L	0.06	A	1
24/09/2012	2012	221SO41176	Taenia	F	1	L	0.06	A	1
24/09/2012	2012	222SO41176	Leech	M	2	L	0.9	A	1
24/09/2012	2012	222SO41176	Leech	M	2	L	0.9	A	1
24/09/2012	2012	222SO41176	Leech	M	2	L	0.9	A	1
24/09/2012	2012	222SO41176	Leech	M	2	L	0.9	A	1
24/09/2012	2012	226SO41176	Scurvy	M	1	L	0.02	A	1
24/09/2012	2012	230SO41176	Shigella	F	2	L	0.2	A	1
24/09/2012	2012	230SO41176	Shigella	F	2	L	0.2	A	1
24/09/2012	2012	230SO41176	Shigella	F	2	L	0.2	A	1
24/09/2012	2012	230SO41176	Shigella	F	2	L	0.2	A	1
24/09/2012	2012	230SO41176	Shigella	F	2	L	0.2	A	1
24/09/2012	2012	233SO41176	Hookworm	F	2	L	0.54	A	1
24/09/2012	2012	233SO41176	Hookworm	F	2	L	0.54	A	0
25/09/2012	2012	582AL41177	Steinbeck	M	1	J	0.433962264	A	1
25/09/2012	2012	622MK41177	IBS	M	1	L	0.74	A	1
25/09/2012	2012	622MK41177	IBS	M	1	L	0.74	A	1
25/09/2012	2012	622MK41177	IBS	M	1	L	0.74	A	1
25/09/2012	2012	623MK41177	Verruca	F	2	L	0.84	A	0
25/09/2012	2012	623MK41177	Verruca	F	2	L	0.84	A	1
25/09/2012	2012	627MK41177	Gonorrhea	M	1	L	0.72	A	1
25/09/2012	2012	627MK41177	Gonorrhea	M	1	L	0.72	A	0
25/09/2012	2012	628MK41177	Bruise	M	1	L	0.58	A	0
25/09/2012	2012	628MK41177	Bruise	M	1	L	0.58	A	1
25/09/2012	2012	628MK41177	Bruise	M	1	L	0.58	A	1
25/09/2012	2012	628MK41177	Bruise	M	1	L	0.58	A	1
25/09/2012	2012	629MK41177	Kate	F	2	L	0.5	A	1
25/09/2012	2012	629MK41177	Kate	F	2	L	0.5	A	0
25/09/2012	2012	629MK41177	Kate	F	2	L	0.5	A	0
25/09/2012	2012	629MK41177	Kate	F	2	L	0.5	A	1
25/09/2012	2012	195MC41177	She-Ra	F	1	J	0	A	1
25/09/2012	2012	197MC41177	Darwin	M	2	J	0.622641509	A	1
25/09/2012	2012	198MC41177	Yaounde	F	2	J	0.301886792	A	1
25/09/2012	2012	198MC41177	Yaounde	F	2	J	0.301886792	A	1
25/09/2012	2012	198MC41177	Yaounde	F	2	J	0.301886792	A	0
25/09/2012	2012	198MC41177	Yaounde	F	2	J	0.301886792	A	1
25/09/2012	2012	199MC41177	Limpopo	M	2	J	0.830188679	A	1
26/09/2012	2012	620MP41178	Legionella	F	1	L	0.14	A	1
26/09/2012	2012	620MP41178	Legionella	F	1	L	0.14	A	1
26/09/2012	2012	623MP41178	Scurvy	M	1	L	0.02	A	1
26/09/2012	2012	623MP41178	Scurvy	M	1	L	0.02	A	0
26/09/2012	2012	624MP41178	Kuru	M	2	L	0.96	A	0
26/09/2012	2012	624MP41178	Kuru	M	2	L	0.96	A	0
26/09/2012	2012	624MP41178	Kuru	M	2	L	0.96	A	0
26/09/2012	2012	624MP41178	Kuru	M	2	L	0.96	A	0
26/09/2012	2012	25MP41178	Scrapie	M	1	L	0.76	A	1
26/09/2012	2012	626MP41178	Kate	F	2	L	0.5	A	1
26/09/2012	2012	626MP41178	Kate	F	2	L	0.5	A	0
26/09/2012	2012	203MC41178	Tolkien	M	1	J	0.679245283	A	1
26/09/2012	2012	204MC41178	Huxley	M	1	J	0.094339623	A	0
26/09/2012	2012	205MC41178	Scampi	F	2	J	0.490566038	A	1
26/09/2012	2012	205MC41178	Scampi	F	2	J	0.490566038	A	0
26/09/2012	2012	205MC41178	Scampi	F	2	J	0.490566038	A	1
26/09/2012	2012	206MC41178	Freetown	F	2	J	0.735849057	A	1
26/09/2012	2012	207MC41178	Voltaire	M	2	J	0.981132075	A	1
26/09/2012	2012	207MC41178	Voltaire	M	2	J	0.981132075	A	0
26/09/2012	2012	207MC41178	Voltaire	M	2	J	0.981132075	A	1
26/09/2012	2012	108MC41178	Kilimanjaro	M	2	J	0.603773585	A	0
26/09/2012	2012	108MC41178	Kilimanjaro	M	2	J	0.603773585	A	1
26/09/2012	2012	235SO41178	Mystery	M	2	J	0.886792453	A	1
26/09/2012	2012	235SO41178	Mystery	M	2	J	0.886792453	A	1
26/09/2012	2012	235SO41178	Mystery	M	2	J	0.886792453	A	0
26/09/2012	2012	237SO41178	Lusaka	F	2	J	0.641509434	A	1
26/09/2012	2012	237SO41178	Lusaka	F	2	J	0.641509434	A	1
26/09/2012	2012	240SO41178	Okavango	M	2	J	0.716981132	A	0
26/09/2012	2012	241SO41178	Mbabame	F	2	J	0.018867925	A	0
26/09/2012	2012	241SO41178	Mbabame	F	2	J	0.018867925	A	1
26/09/2012	2012	241SO41178	Mbabame	F	2	J	0.018867925	A	0
26/09/2012	2012	241SO41178	Mbabame	F	2	J	0.018867925	A	0
26/09/2012	2012	241SO41178	Mbabame	F	2	J	0.018867925	A	0
26/09/2012	2012	245SO41178	Doyle	F	1	J	0.396226415	A	1
26/09/2012	2012	255SO41178	Kafka	M	1	J	0.547169811	A	1
27/09/2012	2012	586AL41179	Bubonica	F	1	L	0	A	1
27/09/2012	2012	586AL41179	Bubonica	F	1	L	0	A	1
27/09/2012	2012	586AL41179	Bubonica	F	1	L	0	A	0
27/09/2012	2012	589AL41179	Wart	M	1	L	0.42	A	1
27/09/2012	2012	590AL41179	Rubella	F	2	L	0.8	A	1
27/09/2012	2012	590AL41179	Rubella	F	2	L	0.8	A	0
27/09/2012	2012	590AL41179	Rubella	F	2	L	0.8	A	1
27/09/2012	2012	590AL41179	Rubella	F	2	L	0.8	A	0
27/09/2012	2012	256SO41179	Newcastle	M	2	J	0.905660377	A	1
27/09/2012	2012	256SO41179	Newcastle	M	2	J	0.905660377	A	1
27/09/2012	2012	256SO41179	Newcastle	M	2	J	0.905660377	A	0
27/09/2012	2012	266SO41179	Darwin	M	2	J	0.622641509	A	1
27/09/2012	2012	267SO41179	Mystery	M	2	J	0.886792453	A	1
27/09/2012	2012	267SO41179	Mystery	M	2	J	0.886792453	A	1
27/09/2012	2012	275SO41179	Okavango	M	2	J	0.716981132	A	1
27/09/2012	2012	275SO41179	Okavango	M	2	J	0.716981132	A	1
27/09/2012	2012	631MK41179	Shigella	F	2	L	0.2	A	0
27/09/2012	2012	631MK41179	Shigella	F	2	L	0.2	A	1
27/09/2012	2012	631MK41179	Shigella	F	2	L	0.2	A	0
27/09/2012	2012	631MK41179	Shigella	F	2	L	0.2	A	0
27/09/2012	2012	632MK41179	Pneumonia	F	2	L	0.08	A	0
27/09/2012	2012	633MK41179	Ulcer	F	1	L	0.32	A	1
27/09/2012	2012	634MK41179	Taenia	F	1	L	0.06	A	0
27/09/2012	2012	634MK41179	Taenia	F	1	L	0.06	A	0
27/09/2012	2012	634MK41179	Taenia	F	1	L	0.06	A	1
27/09/2012	2012	634MK41179	Taenia	F	1	L	0.06	A	1
27/09/2012	2012	634MK41179	Taenia	F	1	L	0.06	A	1
27/09/2012	2012	634MK41179	Taenia	F	1	L	0.06	A	0
27/09/2012	2012	634MK41179	Taenia	F	1	L	0.06	A	0
27/09/2012	2012	634MK41179	Taenia	F	1	L	0.06	A	1
27/09/2012	2012	636MK41179	CJD	M	1	L	0.46	A	1
27/09/2012	2012	637MK41179	Lice	F	2	L	0.66	A	1
27/09/2012	2012	637MK41179	Lice	F	2	L	0.66	A	0
27/09/2012	2012	627MP41179	Shelley	F	1	J	0.20754717	A	0
27/09/2012	2012	627MP41179	Shelley	F	1	J	0.20754717	A	0
27/09/2012	2012	627MP41179	Shelley	F	1	J	0.20754717	A	1
27/09/2012	2012	628MP41179	Fitzgerald	M	1	J	0.132075472	A	1
27/09/2012	2012	629MP41179	Doyle	F	1	J	0.396226415	A	1
27/09/2012	2012	629MP41179	Doyle	F	1	J	0.396226415	A	0
27/09/2012	2012	629MP41179	Doyle	F	1	J	0.396226415	A	1
27/09/2012	2012	630MP41179	Homer	M	1	J	0.150943396	A	0
27/09/2012	2012	630MP41179	Homer	M	1	J	0.150943396	A	1
27/09/2012	2012	630MP41179	Homer	M	1	J	0.150943396	A	1
27/09/2012	2012	632MP41179	Lome	F	2	J	0.566037736	A	1
27/09/2012	2012	632MP41179	Lome	F	2	J	0.566037736	A	1
27/09/2012	2012	632MP41179	Lome	F	2	J	0.566037736	A	1
27/09/2012	2012	635MP41179	Harare	F	2	J	0.188679245	A	0
27/09/2012	2012	635MP41179	Harare	F	2	J	0.188679245	A	1
28/09/2012	2012	595AL41180	Steinbeck	M	1	J	0.433962264	A	0
28/09/2012	2012	595AL41180	Steinbeck	M	1	J	0.433962264	A	1
28/09/2012	2012	595AL41180	Steinbeck	M	1	J	0.433962264	A	1
28/09/2012	2012	598AL41180	Austen	F	1	J	0.358490566	A	1
28/09/2012	2012	598AL41180	Austen	F	1	J	0.358490566	A	1
28/09/2012	2012	601AL41180	Okavango	M	2	J	0.716981132	A	1
28/09/2012	2012	601AL41180	Okavango	M	2	J	0.716981132	A	1
28/09/2012	2012	602AL41180	Dickens	M	1	J	0.377358491	A	1
28/09/2012	2012	602AL41180	Dickens	M	1	J	0.377358491	A	1
28/09/2012	2012	606AL41180	Sydney	M	2	J	0.811320755	A	1
28/09/2012	2012	606AL41180	Sydney	M	2	J	0.811320755	A	1
28/09/2012	2012	607AL41180	Libreville	F	2	J	0.773584906	A	1
28/09/2012	2012	607AL41180	Libreville	F	2	J	0.773584906	A	1
28/09/2012	2012	607AL41180	Libreville	F	2	J	0.773584906	A	1
28/09/2012	2012	301JO41180	Orwell	M	1	J	0.226415094	A	1
28/09/2012	2012	301JO41180	Orwell	M	1	J	0.226415094	A	1
28/09/2012	2012	302JO41180	Yaoulera	M	1	J	0.283018868	A	1
28/09/2012	2012	304JO41180	Mbabame	F	2	J	0.018867925	A	0
28/09/2012	2012	305JO41180	Pretoria	F	2	J	0.41509434	A	0
28/09/2012	2012	306JO41180	Carroll	F	1	J	0.056603774	A	1
28/09/2012	2012	642MK41180	Bubonica	F	1	L	0	A	1
28/09/2012	2012	943MK41180	Hookworm	F	2	L	0.54	A	0
28/09/2012	2012	944MK41180	IBS	M	1	L	0.74	A	0
28/09/2012	2012	944MK41180	IBS	M	1	L	0.74	A	1
28/09/2012	2012	944MK41180	IBS	M	1	L	0.74	A	0
28/09/2012	2012	944MK41180	IBS	M	1	L	0.74	A	1
28/09/2012	2012	944MK41180	IBS	M	1	L	0.74	A	1
28/09/2012	2012	645MK41180	Cyst	M	1	L	0.34	A	1
28/09/2012	2012	646MK41180	Leishy	F	2	L	0.24	A	1
28/09/2012	2012	646MK41180	Leishy	F	2	L	0.24	A	0
28/09/2012	2012	646MK41180	Leishy	F	2	L	0.24	A	0
28/09/2012	2012	646MK41180	Leishy	F	2	L	0.24	A	0
28/09/2012	2012	647MK41180	Scrapie	M	1	L	0.76	A	0
28/09/2012	2012	647MK41180	Scrapie	M	1	L	0.76	A	1
28/09/2012	2012	647MK41180	Scrapie	M	1	L	0.76	A	0
28/09/2012	2012	647MK41180	Scrapie	M	1	L	0.76	A	0
28/09/2012	2012	211MC41180	Psoriasis	M	1	L	0.44	A	1
28/09/2012	2012	211MC41180	Psoriasis	M	1	L	0.44	A	1
28/09/2012	2012	213MC41180	Pox	F	2	L	0.56	A	1
28/09/2012	2012	214MC41180	Cestode	M	1	L	0.16	A	1
28/09/2012	2012	216MC41180	Rickets	M	1	L	0.38	A	0
28/09/2012	2012	217MC41180	Pneumonia	F	2	L	0.08	A	0
28/09/2012	2012	217MC41180	Pneumonia	F	2	L	0.08	A	0
28/09/2012	2012	217MC41180	Pneumonia	F	2	L	0.08	A	0
28/09/2012	2012	217MC41180	Pneumonia	F	2	L	0.08	A	0
28/09/2012	2012	128MC41180	Varicella	F	2	L	0.68	A	1
29/09/2012	2012	220MC41181	Malaria	F	2	L	0.52	A	1
29/09/2012	2012	220MC41181	Malaria	F	2	L	0.52	A	0
29/09/2012	2012	221MC41181	Scrapie	M	1	L	0.76	A	1
29/09/2012	2012	221MC41181	Scrapie	M	1	L	0.76	A	1
29/09/2012	2012	221MC41181	Scrapie	M	1	L	0.76	A	1
29/09/2012	2012	222MC41181	Leishy	F	2	L	0.24	A	1
29/09/2012	2012	222MC41181	Leishy	F	2	L	0.24	A	1
29/09/2012	2012	224MC41181	Myra	F	2	L	0.88	A	1
29/09/2012	2012	224MC41181	Myra	F	2	L	0.88	A	1
29/09/2012	2012	280SO41181	Kuru	M	2	L	0.96	A	0
29/09/2012	2012	281SO41181	Pox	F	2	L	0.56	A	0
29/09/2012	2012	288SO41181	Lice	F	2	L	0.66	A	1
29/09/2012	2012	288SO41181	Lice	F	2	L	0.66	A	1
29/09/2012	2012	288SO41181	Lice	F	2	L	0.66	A	0
29/09/2012	2012	289SO41181	Kate	F	2	L	0.5	A	0
29/09/2012	2012	289SO41181	Kate	F	2	L	0.5	A	1
29/09/2012	2012	289SO41181	Kate	F	2	L	0.5	A	0
29/09/2012	2012	290SO41181	Leech	M	2	L	0.9	A	1
29/09/2012	2012	295SO41181	Salmonella	F	2	L	0.1	A	1
29/09/2012	2012	296SO41181	Necrosis	M	1	L	0.4	A	0
29/09/2012	2012	297SO41181	Yersinia	F	1	L	0.12	A	1
29/09/2012	2012	640MP41181	Austen	F	1	J	0.358490566	A	1
29/09/2012	2012	640MP41181	Austen	F	1	J	0.358490566	A	1
29/09/2012	2012	642MP41181	Bronte	F	1	J	0.113207547	A	1
29/09/2012	2012	644MP41181	Freetown	F	2	J	0.735849057	A	1
29/09/2012	2012	646MP41181	Adelaide	F	2	J	0.660377358	A	0
29/09/2012	2012	646MP41181	Adelaide	F	2	J	0.660377358	A	0
29/09/2012	2012	646MP41181	Adelaide	F	2	J	0.660377358	A	1
29/09/2012	2012	646MP41181	Adelaide	F	2	J	0.660377358	A	0
29/09/2012	2012	646MP41181	Adelaide	F	2	J	0.660377358	A	1
29/09/2012	2012	646MP41181	Adelaide	F	2	J	0.660377358	A	0
29/09/2012	2012	646MP41181	Adelaide	F	2	J	0.660377358	A	0
29/09/2012	2012	646MP41181	Adelaide	F	2	J	0.660377358	A	1
29/09/2012	2012	646MP41181	Adelaide	F	2	J	0.660377358	A	1
29/09/2012	2012	647MP41181	She-Ra	F	1	J	0	A	1
29/09/2012	2012	647MP41181	She-Ra	F	1	J	0	A	1
29/09/2012	2012	307JO41181	Schtroumpf	M	1	J	0.471698113	A	0
29/09/2012	2012	307JO41181	Schtroumpf	M	1	J	0.471698113	A	1
29/09/2012	2012	307JO41181	Schtroumpf	M	1	J	0.471698113	A	1
29/09/2012	2012	307JO41181	Schtroumpf	M	1	J	0.471698113	A	1
29/09/2012	2012	307JO41181	Schtroumpf	M	1	J	0.471698113	A	0
29/09/2012	2012	308JO41181	Huxley	M	1	J	0.094339623	A	1
29/09/2012	2012	309JO41181	Harare	F	2	J	0.188679245	A	1
29/09/2012	2012	309JO41181	Harare	F	2	J	0.188679245	A	1
29/09/2012	2012	309JO41181	Harare	F	2	J	0.188679245	A	0
29/09/2012	2012	311JO41181	Kampala	F	2	J	0.169811321	A	0
29/09/2012	2012	311JO41181	Kampala	F	2	J	0.169811321	A	0
29/09/2012	2012	313JO41181	Doyle	F	1	J	0.396226415	A	1
29/09/2012	2012	313JO41181	Doyle	F	1	J	0.396226415	A	1
29/09/2012	2012	313JO41181	Doyle	F	1	J	0.396226415	A	1
29/09/2012	2012	314JO41181	Limpopo	M	2	J	0.830188679	A	1
29/09/2012	2012	314JO41181	Limpopo	M	2	J	0.830188679	A	1
29/09/2012	2012	314JO41181	Limpopo	M	2	J	0.830188679	A	1
29/09/2012	2012	314JO41181	Limpopo	M	2	J	0.830188679	A	1
30/09/2012	2012	610AL41182	Shingles	M	1	L	0.7	A	1
30/09/2012	2012	299SO41182	Gaborone	F	2	J	0.339622642	A	1
30/09/2012	2012	300SO41182	Sydney	M	2	J	0.811320755	A	1
30/09/2012	2012	301SO41182	Kafka	M	1	J	0.547169811	A	1
30/09/2012	2012	305SO41182	Konakry	M	2	J	0.849056604	A	1
30/09/2012	2012	305SO41182	Konakry	M	2	J	0.849056604	A	0
30/09/2012	2012	305SO41182	Konakry	M	2	J	0.849056604	A	0
30/09/2012	2012	307SO41182	Adelaide	F	2	J	0.660377358	A	1
30/09/2012	2012	307SO41182	Adelaide	F	2	J	0.660377358	A	1
30/09/2012	2012	307SO41182	Adelaide	F	2	J	0.660377358	A	1
30/09/2012	2012	310SO41182	Orwell	M	1	J	0.226415094	A	1
30/09/2012	2012	661MK41182	Darwin	M	2	J	0.622641509	A	0
30/09/2012	2012	663MK41182	Fitzgerald	M	1	J	0.132075472	A	1
30/09/2012	2012	664MK41182	Lome	F	2	J	0.566037736	A	1
30/09/2012	2012	664MK41182	Lome	F	2	J	0.566037736	A	0
30/09/2012	2012	664MK41182	Lome	F	2	J	0.566037736	A	1
30/09/2012	2012	664MK41182	Lome	F	2	J	0.566037736	A	1
30/09/2012	2012	664MK41182	Lome	F	2	J	0.566037736	A	1
30/09/2012	2012	665MK41182	Bukowski	M	2	J	0.943396226	A	0
30/09/2012	2012	665MK41182	Bukowski	M	2	J	0.943396226	A	0
30/09/2012	2012	665MK41182	Bukowski	M	2	J	0.943396226	A	0
30/09/2012	2012	666MK41182	Mbabame	F	2	J	0.018867925	A	0
30/09/2012	2012	650MP41182	Psoriasis	M	1	L	0.44	A	1
30/09/2012	2012	650MP41182	Psoriasis	M	1	L	0.44	A	1
30/09/2012	2012	650MP41182	Psoriasis	M	1	L	0.44	A	1
30/09/2012	2012	650MP41182	Psoriasis	M	1	L	0.44	A	1
30/09/2012	2012	651MP41182	Crabs	M	1	L	0.78	A	1
30/09/2012	2012	652MP41182	Cryptosporidium	M	1	L	0.62	A	1
30/09/2012	2012	652MP41182	Cryptosporidium	M	1	L	0.62	A	1
30/09/2012	2012	652MP41182	Cryptosporidium	M	1	L	0.62	A	1
30/09/2012	2012	652MP41182	Cryptosporidium	M	1	L	0.62	A	1
01/10/2012	2012	611AL41183	Brazzaville	F	2	J	0.452830189	A	1
01/10/2012	2012	611AL41183	Brazzaville	F	2	J	0.452830189	A	1
01/10/2012	2012	612AL41183	Homer	M	1	J	0.150943396	A	1
01/10/2012	2012	612AL41183	Homer	M	1	J	0.150943396	A	1
01/10/2012	2012	613AL41183	Hovertron	M	1	J	0.245283019	A	1
01/10/2012	2012	613AL41183	Hovertron	M	1	J	0.245283019	A	1
01/10/2012	2012	614AL41183	Doyle	F	1	J	0.396226415	A	0
01/10/2012	2012	614AL41183	Doyle	F	1	J	0.396226415	A	1
01/10/2012	2012	616AL41183	Asimov	M	1	J	0.509433962	A	1
01/10/2012	2012	617AL41183	Fitzgerald	M	1	J	0.132075472	A	1
01/10/2012	2012	617AL41183	Fitzgerald	M	1	J	0.132075472	A	1
01/10/2012	2012	619AL41183	Mystery	M	2	J	0.886792453	A	1
01/10/2012	2012	671MK41183	Carroll	F	1	J	0.056603774	A	1
01/10/2012	2012	671MK41183	Carroll	F	1	J	0.056603774	A	1
01/10/2012	2012	672MK41183	Austen	F	1	J	0.358490566	A	1
01/10/2012	2012	672MK41183	Austen	F	1	J	0.358490566	A	1
01/10/2012	2012	672MK41183	Austen	F	1	J	0.358490566	A	1
01/10/2012	2012	675MK41183	Pretoria	F	2	J	0.41509434	A	0
01/10/2012	2012	675MK41183	Pretoria	F	2	J	0.41509434	A	1
01/10/2012	2012	675MK41183	Pretoria	F	2	J	0.41509434	A	0
01/10/2012	2012	676MK41183	Bukowski	M	2	J	0.943396226	A	0
01/10/2012	2012	676MK41183	Bukowski	M	2	J	0.943396226	A	0
01/10/2012	2012	677MK41183	Lusaka	F	2	J	0.641509434	A	0
01/10/2012	2012	677MK41183	Lusaka	F	2	J	0.641509434	A	1
01/10/2012	2012	677MK41183	Lusaka	F	2	J	0.641509434	A	0
01/10/2012	2012	677MK41183	Lusaka	F	2	J	0.641509434	A	0
01/10/2012	2012	677MK41183	Lusaka	F	2	J	0.641509434	A	0
01/10/2012	2012	677MK41183	Lusaka	F	2	J	0.641509434	A	1
01/10/2012	2012	677MK41183	Lusaka	F	2	J	0.641509434	A	0
01/10/2012	2012	230MC41183	Crabs	M	1	L	0.78	A	1
01/10/2012	2012	230MC41183	Crabs	M	1	L	0.78	A	1
01/10/2012	2012	231MC41183	PortoNovo	M	2	L	1	A	1
01/10/2012	2012	231MC41183	PortoNovo	M	2	L	1	A	1
01/10/2012	2012	232MC41183	Leishy	F	2	L	0.24	A	1
01/10/2012	2012	232MC41183	Leishy	F	2	L	0.24	A	1
01/10/2012	2012	232MC41183	Leishy	F	2	L	0.24	A	0
01/10/2012	2012	234MC41183	Malaria	F	2	L	0.52	A	1
01/10/2012	2012	234MC41183	Malaria	F	2	L	0.52	A	0
01/10/2012	2012	235MC41183	Scrapie	M	1	L	0.76	A	0
01/10/2012	2012	235MC41183	Scrapie	M	1	L	0.76	A	1
01/10/2012	2012	236MC41183	Taenia	F	1	L	0.06	A	0
01/10/2012	2012	238MC41183	IBS	M	1	L	0.74	A	1
01/10/2012	2012	316JO41183	Yersinia	F	1	L	0.12	A	1
01/10/2012	2012	316JO41183	Yersinia	F	1	L	0.12	A	1
01/10/2012	2012	317JO41183	Verruca	F	2	L	0.84	A	0
01/10/2012	2012	317JO41183	Verruca	F	2	L	0.84	A	1
01/10/2012	2012	317JO41183	Verruca	F	2	L	0.84	A	1
01/10/2012	2012	317JO41183	Verruca	F	2	L	0.84	A	1
01/10/2012	2012	317JO41183	Verruca	F	2	L	0.84	A	1
01/10/2012	2012	317JO41183	Verruca	F	2	L	0.84	A	1
01/10/2012	2012	321JO41183	Scurvy	M	1	L	0.02	A	1
01/10/2012	2012	321JO41183	Scurvy	M	1	L	0.02	A	1
01/10/2012	2012	321JO41183	Scurvy	M	1	L	0.02	A	1
01/10/2012	2012	321JO41183	Scurvy	M	1	L	0.02	A	1
01/10/2012	2012	323JO41183	Ulcer	F	1	L	0.32	A	0
01/10/2012	2012	323JO41183	Ulcer	F	1	L	0.32	A	0
01/10/2012	2012	323JO41183	Ulcer	F	1	L	0.32	A	0
01/10/2012	2012	325JO41183	Rickets	M	1	L	0.38	A	0
01/10/2012	2012	325JO41183	Rickets	M	1	L	0.38	A	1
02/10/2012	2012	243MC41184	Limpopo	M	2	J	0.830188679	A	1
02/10/2012	2012	243MC41184	Limpopo	M	2	J	0.830188679	A	1
02/10/2012	2012	244MC41184	Voltaire	M	2	J	0.981132075	A	1
02/10/2012	2012	245MC41184	Schtroumpf	M	1	J	0.471698113	A	1
02/10/2012	2012	245MC41184	Schtroumpf	M	1	J	0.471698113	A	1
02/10/2012	2012	246MC41184	Darwin	M	2	J	0.622641509	A	1
02/10/2012	2012	247MC41184	Joyce	F	1	J	0.037735849	A	1
02/10/2012	2012	316SO41184	Leech	M	2	L	0.9	A	0
02/10/2012	2012	331SO41184	Cyst	M	1	L	0.34	A	1
02/10/2012	2012	335SO41184	PortoNovo	M	2	L	1	A	1
02/10/2012	2012	336SO41184	Shigella	F	2	L	0.2	A	1
02/10/2012	2012	336SO41184	Shigella	F	2	L	0.2	A	1
03/10/2012	2012	655MP41185	Eczema	F	2	L	0.6	A	1
03/10/2012	2012	657MP41185	Lice	F	2	L	0.66	A	1
03/10/2012	2012	657MP41185	Lice	F	2	L	0.66	A	0
03/10/2012	2012	657MP41185	Lice	F	2	L	0.66	A	0
03/10/2012	2012	657MP41185	Lice	F	2	L	0.66	A	1
03/10/2012	2012	659MP41185	Shingles	M	1	L	0.7	A	0
03/10/2012	2012	659MP41185	Shingles	M	1	L	0.7	A	1
03/10/2012	2012	660MP41185	Rickets	M	1	L	0.38	A	1
03/10/2012	2012	660MP41185	Rickets	M	1	L	0.38	A	1
03/10/2012	2012	660MP41185	Rickets	M	1	L	0.38	A	1
03/10/2012	2012	661MP41185	Pneumonia	F	2	L	0.08	A	0
03/10/2012	2012	661MP41185	Pneumonia	F	2	L	0.08	A	1
03/10/2012	2012	661MP41185	Pneumonia	F	2	L	0.08	A	1
03/10/2012	2012	662MP41185	Bubonica	F	1	L	0	A	1
03/10/2012	2012	664MP41185	Leech	M	2	L	0.9	A	0
03/10/2012	2012	664MP41185	Leech	M	2	L	0.9	A	0
03/10/2012	2012	664MP41185	Leech	M	2	L	0.9	A	1
03/10/2012	2012	684MK41185	Yaounde	F	2	J	0.301886792	A	0
03/10/2012	2012	684MK41185	Yaounde	F	2	J	0.301886792	A	0
03/10/2012	2012	985MK41185	Tolkien	M	1	J	0.679245283	A	0
03/10/2012	2012	686MK41185	She-Ra	F	1	J	0	A	0
03/10/2012	2012	686MK41185	She-Ra	F	1	J	0	A	1
03/10/2012	2012	687MK41185	Newcastle	M	2	J	0.905660377	A	1
03/10/2012	2012	688MK41185	Mbabame	F	2	J	0.018867925	A	1
04/10/2012	2012	254MC41186	Rickets	M	1	L	0.38	A	1
04/10/2012	2012	256MC41186	Gonorrhea	M	1	L	0.72	A	0
04/10/2012	2012	257MC41186	PortoNovo	M	2	L	1	A	0
04/10/2012	2012	259MC41186	Cryptosporidium	M	1	L	0.62	A	1
04/10/2012	2012	260MC41186	IBS	M	1	L	0.74	A	1
04/10/2012	2012	260MC41186	IBS	M	1	L	0.74	A	1
04/10/2012	2012	260MC41186	IBS	M	1	L	0.74	A	1
04/10/2012	2012	261MC41186	Cyst	M	1	L	0.34	A	0
04/10/2012	2012	261MC41186	Cyst	M	1	L	0.34	A	1
04/10/2012	2012	261MC41186	Cyst	M	1	L	0.34	A	1
04/10/2012	2012	330JO41186	Bronte	F	1	J	0.113207547	A	1
04/10/2012	2012	330JO41186	Bronte	F	1	J	0.113207547	A	1
04/10/2012	2012	331JO41186	Yaounde	F	2	J	0.301886792	A	1
04/10/2012	2012	331JO41186	Yaounde	F	2	J	0.301886792	A	0
04/10/2012	2012	331JO41186	Yaounde	F	2	J	0.301886792	A	0
04/10/2012	2012	331JO41186	Yaounde	F	2	J	0.301886792	A	1
04/10/2012	2012	332JO41186	Harare	F	2	J	0.188679245	A	1
04/10/2012	2012	332JO41186	Harare	F	2	J	0.188679245	A	1
04/10/2012	2012	333JO41186	Accra	M	2	J	0.867924528	A	1
04/10/2012	2012	333JO41186	Accra	M	2	J	0.867924528	A	1
05/10/2012	2012	345SO41187	Rubella	F	2	L	0.8	A	1
05/10/2012	2012	346SO41187	Gland	M	2	L	0.98	A	1
05/10/2012	2012	348SO41187	Verruca	F	2	L	0.84	A	1
05/10/2012	2012	348SO41187	Verruca	F	2	L	0.84	A	1
05/10/2012	2012	350SO41187	Filaria	F	2	L	0.64	A	1
05/10/2012	2012	351SO41187	Crabs	M	1	L	0.78	A	1
05/10/2012	2012	352SO41187	Scorbut	M	2	L	0.92	A	1
05/10/2012	2012	355SO41187	Ringworm	F	2	L	0.36	A	1
05/10/2012	2012	355SO41187	Ringworm	F	2	L	0.36	A	1
05/10/2012	2012	340JO41187	Libreville	F	2	J	0.773584906	A	0
05/10/2012	2012	340JO41187	Libreville	F	2	J	0.773584906	A	1
05/10/2012	2012	341JO41187	Dave	M	2	J	0.962264151	A	0
05/10/2012	2012	342JO41187	Asimov	M	1	J	0.509433962	A	1
05/10/2012	2012	343JO41187	Lusaka	F	2	J	0.641509434	A	1
05/10/2012	2012	343JO41187	Lusaka	F	2	J	0.641509434	A	1
05/10/2012	2012	345JO41187	Tolstoy	M	1	J	0.075471698	A	1
05/10/2012	2012	345JO41187	Tolstoy	M	1	J	0.075471698	A	1
05/10/2012	2012	347JO41187	She-Ra	F	1	J	0	A	1
05/10/2012	2012	347JO41187	She-Ra	F	1	J	0	A	1
05/10/2012	2012	347JO41187	She-Ra	F	1	J	0	A	0
05/10/2012	2012	349JO41187	Niamey	F	2	J	0.58490566	A	0
05/10/2012	2012	349JO41187	Niamey	F	2	J	0.58490566	A	0
06/10/2012	2012	700AL41188	Wart	M	1	L	0.42	A	0
06/10/2012	2012	700AL41188	Wart	M	1	L	0.42	A	1
06/10/2012	2012	700AL41188	Wart	M	1	L	0.42	A	1
06/10/2012	2012	366SO41188	Konakry	M	2	J	0.849056604	A	1
06/10/2012	2012	366SO41188	Konakry	M	2	J	0.849056604	A	0
06/10/2012	2012	372SO41188	Sydney	M	2	J	0.811320755	A	1
06/10/2012	2012	372SO41188	Sydney	M	2	J	0.811320755	A	0
06/10/2012	2012	691MK41188	Scampi	F	2	J	0.490566038	A	0
06/10/2012	2012	691MK41188	Scampi	F	2	J	0.490566038	A	1
06/10/2012	2012	694MK41188	Kilimanjaro	M	2	J	0.603773585	A	0
06/10/2012	2012	695MK41188	Huxley	M	1	J	0.094339623	A	1
06/10/2012	2012	695MK41188	Huxley	M	1	J	0.094339623	A	1
06/10/2012	2012	696MK41188	Joyce	F	1	J	0.037735849	A	1
06/10/2012	2012	696MK41188	Joyce	F	1	J	0.037735849	A	1
06/10/2012	2012	696MK41188	Joyce	F	1	J	0.037735849	A	1
06/10/2012	2012	664MP41188	Gonorrhea	M	1	L	0.72	A	1
06/10/2012	2012	665MP41188	Ringworm	F	2	L	0.36	A	1
06/10/2012	2012	666MP41188	Salmonella	F	2	L	0.1	A	1
06/10/2012	2012	669MP41188	Cestode	M	1	L	0.16	A	1
06/10/2012	2012	669MP41188	Cestode	M	1	L	0.16	A	1
06/10/2012	2012	671MP41188	Scrapie	M	1	L	0.76	A	0
06/10/2012	2012	671MP41188	Scrapie	M	1	L	0.76	A	1
06/10/2012	2012	672MP41188	Malaria	F	2	L	0.52	A	1
06/10/2012	2012	672MP41188	Malaria	F	2	L	0.52	A	1
06/10/2012	2012	672MP41188	Malaria	F	2	L	0.52	A	1
06/10/2012	2012	672MP41188	Malaria	F	2	L	0.52	A	1
06/10/2012	2012	673MP41188	Legionella	F	1	L	0.14	A	1
06/10/2012	2012	673MP41188	Legionella	F	1	L	0.14	A	1
06/10/2012	2012	674MP41188	Eczema	F	2	L	0.6	A	0
06/10/2012	2012	674MP41188	Eczema	F	2	L	0.6	A	0
06/10/2012	2012	674MP41188	Eczema	F	2	L	0.6	A	0
06/10/2012	2012	674MP41188	Eczema	F	2	L	0.6	A	0
07/10/2012	2012	711AL41189	Pratchett	M	1	J	0.528301887	A	1
07/10/2012	2012	712AL41189	Niamey	F	2	J	0.58490566	A	1
07/10/2012	2012	712AL41189	Niamey	F	2	J	0.58490566	A	1
07/10/2012	2012	714MC41189	Kilimanjaro	M	2	J	0.603773585	A	1
07/10/2012	2012	262MC41189	Dickens	M	1	J	0.377358491	A	1
07/10/2012	2012	263MC41189	She-Ra	F	1	J	0	A	1
07/10/2012	2012	263MC41189	She-Ra	F	1	J	0	A	0
07/10/2012	2012	263MC41189	She-Ra	F	1	J	0	A	1
07/10/2012	2012	264MC41189	Scampi	F	2	J	0.490566038	A	1
07/10/2012	2012	267MC41189	Kinshasa	F	2	J	0.698113208	A	0
07/10/2012	2012	268MC41189	Cholera	M	2	J	1	A	1
07/10/2012	2012	350JO41189	Legionella	F	1	L	0.14	A	1
07/10/2012	2012	350JO41189	Legionella	F	1	L	0.14	A	1
07/10/2012	2012	350JO41189	Legionella	F	1	L	0.14	A	1
07/10/2012	2012	351JO41189	Bruise	M	1	L	0.58	A	0
07/10/2012	2012	699MK41189	Varicella	F	2	L	0.68	A	1
07/10/2012	2012	700MK41189	Gonorrhea	M	1	L	0.72	A	1
07/10/2012	2012	700MK41189	Gonorrhea	M	1	L	0.72	A	1
07/10/2012	2012	701MK41189	Rubella	F	2	L	0.8	A	1
07/10/2012	2012	701MK41189	Rubella	F	2	L	0.8	A	0
07/10/2012	2012	702MK41189	Psoriasis	M	1	L	0.44	A	0
07/10/2012	2012	702MK41189	Psoriasis	M	1	L	0.44	A	0
07/10/2012	2012	702MK41189	Psoriasis	M	1	L	0.44	A	1
07/10/2012	2012	698MK41189	Bubonica	F	1	L	0	A	1
07/10/2012	2012	353JO41189	Yersinia	F	1	L	0.12	A	1
07/10/2012	2012	353JO41189	Yersinia	F	1	L	0.12	A	1
07/10/2012	2012	354JO41189	Cyst	M	1	L	0.34	A	1
07/10/2012	2012	355JO41189	Alopecia	F	2	L	0.3	A	0
07/10/2012	2012	355JO41189	Alopecia	F	2	L	0.3	A	1
07/10/2012	2012	355JO41189	Alopecia	F	2	L	0.3	A	0
07/10/2012	2012	355JO41189	Alopecia	F	2	L	0.3	A	0
07/10/2012	2012	355JO41189	Alopecia	F	2	L	0.3	A	0
07/10/2012	2012	355JO41189	Alopecia	F	2	L	0.3	A	1
07/10/2012	2012	356JO41189	Eczema	F	2	L	0.6	A	0
07/10/2012	2012	356JO41189	Eczema	F	2	L	0.6	A	0
07/10/2012	2012	356JO41189	Eczema	F	2	L	0.6	A	0
07/10/2012	2012	356JO41189	Eczema	F	2	L	0.6	A	0
07/10/2012	2012	356JO41189	Eczema	F	2	L	0.6	A	0
07/10/2012	2012	356JO41189	Eczema	F	2	L	0.6	A	1
07/10/2012	2012	356JO41189	Eczema	F	2	L	0.6	A	0
08/10/2012	2012	721AL41190	Shigella	F	2	L	0.2	A	1
08/10/2012	2012	721AL41190	Shigella	F	2	L	0.2	A	1
08/10/2012	2012	721AL41190	Shigella	F	2	L	0.2	A	1
08/10/2012	2012	721AL41190	Shigella	F	2	L	0.2	A	0
08/10/2012	2012	377SO41190	Dave	M	2	J	0.962264151	A	1
08/10/2012	2012	341SO41190	Scampi	F	2	J	0.490566038	A	1
08/10/2012	2012	345SO41190	Limpopo	M	2	J	0.830188679	A	0
08/10/2012	2012	345SO41190	Limpopo	M	2	J	0.830188679	A	1
08/10/2012	2012	678MP41190	Sydney	M	2	J	0.811320755	A	0
08/10/2012	2012	679MP41190	Dickens	M	1	J	0.377358491	A	1
08/10/2012	2012	680MP41190	Fitzgerald	M	1	J	0.132075472	A	1
08/10/2012	2012	681MP41190	Bronte	F	1	J	0.113207547	A	1
08/10/2012	2012	681MP41190	Bronte	F	1	J	0.113207547	A	1
08/10/2012	2012	274MC41190	Shelley	F	1	J	0.20754717	A	1
08/10/2012	2012	275MC41190	Asimov	M	1	J	0.509433962	A	1
08/10/2012	2012	276MC41190	Lusaka	F	2	J	0.641509434	A	1
09/10/2012	2012	400SO41191	Kilimanjaro	M	2	J	0.603773585	A	1
09/10/2012	2012	400SO41191	Kilimanjaro	M	2	J	0.603773585	A	1
09/10/2012	2012	405SO41191	Newcastle	M	2	J	0.905660377	A	1
09/10/2012	2012	410SO41191	Huxley	M	1	J	0.094339623	A	1
09/10/2012	2012	410SO41191	Huxley	M	1	J	0.094339623	A	1
09/10/2012	2012	420SO41191	Schtroumpf	M	1	J	0.471698113	A	1
09/10/2012	2012	688MP41191	CJD	M	1	L	0.46	A	1
09/10/2012	2012	688MP41191	CJD	M	1	L	0.46	A	1
09/10/2012	2012	688MP41191	CJD	M	1	L	0.46	A	1
09/10/2012	2012	689MP41191	Hookworm	F	2	L	0.54	A	0
09/10/2012	2012	689MP41191	Hookworm	F	2	L	0.54	A	1
09/10/2012	2012	689MP41191	Hookworm	F	2	L	0.54	A	1
09/10/2012	2012	693MP41191	Shigella	F	2	L	0.2	A	0
09/10/2012	2012	694MP41191	Leech	M	2	L	0.9	A	1
09/10/2012	2012	694MP41191	Leech	M	2	L	0.9	A	0
09/10/2012	2012	694MP41191	Leech	M	2	L	0.9	A	1
09/10/2012	2012	370JO41191	Kampala	F	2	J	0.169811321	A	0
09/10/2012	2012	370JO41191	Kampala	F	2	J	0.169811321	A	1
09/10/2012	2012	371JO41191	Mystery	M	2	J	0.886792453	A	1
09/10/2012	2012	372JO41191	Libreville	F	2	J	0.773584906	A	1
09/10/2012	2012	372JO41191	Libreville	F	2	J	0.773584906	A	0
09/10/2012	2012	763JO41191	Gaborone	F	2	J	0.339622642	A	1
09/10/2012	2012	763JO41191	Gaborone	F	2	J	0.339622642	A	1
09/10/2012	2012	763JO41191	Gaborone	F	2	J	0.339622642	A	1
09/10/2012	2012	375JO41191	Freetown	F	2	J	0.735849057	A	1
09/10/2012	2012	376JO41191	Pretoria	F	2	J	0.41509434	A	0
09/10/2012	2012	377JO41191	Nairobi	F	2	J	0.264150943	A	1
09/10/2012	2012	379JO41191	Yaounde	F	2	J	0.301886792	A	1
09/10/2012	2012	379JO41191	Yaounde	F	2	J	0.301886792	A	1
09/10/2012	2012	380JO41191	Kinshasa	F	2	J	0.698113208	A	1
09/10/2012	2012	380JO41191	Kinshasa	F	2	J	0.698113208	A	1
09/10/2012	2012	381JO41191	Dickens	M	1	J	0.377358491	A	1
10/10/2012	2012	425SO41192	Carroll	F	1	J	0.056603774	A	1
10/10/2012	2012	435SO41192	Lusaka	F	2	J	0.641509434	A	0
10/10/2012	2012	435SO41192	Lusaka	F	2	J	0.641509434	A	1
10/10/2012	2012	435SO41192	Lusaka	F	2	J	0.641509434	A	1
10/10/2012	2012	446SO41192	Steinbeck	M	1	J	0.433962264	A	1
10/10/2012	2012	446SO41192	Steinbeck	M	1	J	0.433962264	A	1
10/10/2012	2012	448SO41192	Melbourne	M	2	J	0.79245283	A	1
10/10/2012	2012	714MK41192	Bruise	M	1	L	0.58	A	0
10/10/2012	2012	714MK41192	Bruise	M	1	L	0.58	A	1
10/10/2012	2012	716MK41192	Taenia	F	1	L	0.06	A	1
10/10/2012	2012	283MC41192	Ulcer	F	1	L	0.32	A	0
10/10/2012	2012	283MC41192	Ulcer	F	1	L	0.32	A	1
10/10/2012	2012	284MC41192	Bubonica	F	1	L	0	A	1
10/10/2012	2012	284MC41192	Bubonica	F	1	L	0	A	1
10/10/2012	2012	285MC41192	PortoNovo	M	2	L	1	A	1
10/10/2012	2012	285MC41192	PortoNovo	M	2	L	1	A	1
10/10/2012	2012	286MC41192	Cestode	M	1	L	0.16	A	1
10/10/2012	2012	287MC41192	Salmonella	F	2	L	0.1	A	0
10/10/2012	2012	287MC41192	Salmonella	F	2	L	0.1	A	0
11/10/2012	2012	697MP41193	Melbourne	M	2	J	0.79245283	A	1
11/10/2012	2012	697MP41193	Melbourne	M	2	J	0.79245283	A	1
11/10/2012	2012	697MP41193	Melbourne	M	2	J	0.79245283	A	1
11/10/2012	2012	699MP41193	Joyce	F	1	J	0.037735849	A	1
11/10/2012	2012	701MP41193	Mystery	M	2	J	0.886792453	A	1
11/10/2012	2012	702MP41193	Libreville	F	2	J	0.773584906	A	1
11/10/2012	2012	703MP41193	Mbabame	F	2	J	0.018867925	A	1
11/10/2012	2012	703MP41193	Mbabame	F	2	J	0.018867925	A	1
11/10/2012	2012	385JO41193	Pretoria	F	2	J	0.41509434	A	0
11/10/2012	2012	386JO41193	Huxley	M	1	J	0.094339623	A	1
11/10/2012	2012	386JO41193	Huxley	M	1	J	0.094339623	A	1
11/10/2012	2012	387JO41193	Dickens	M	1	J	0.377358491	A	0
11/10/2012	2012	387JO41193	Dickens	M	1	J	0.377358491	A	0
11/10/2012	2012	393JO41193	Harare	F	2	J	0.188679245	A	1
11/10/2012	2012	393JO41193	Harare	F	2	J	0.188679245	A	0
11/10/2012	2012	393JO41193	Harare	F	2	J	0.188679245	A	0
11/10/2012	2012	393JO41193	Harare	F	2	J	0.188679245	A	1
11/10/2012	2012	394JO41193	Pratchett	M	1	J	0.528301887	A	1
11/10/2012	2012	394JO41193	Pratchett	M	1	J	0.528301887	A	0
11/10/2012	2012	394JO41193	Pratchett	M	1	J	0.528301887	A	0
11/10/2012	2012	394JO41193	Pratchett	M	1	J	0.528301887	A	0
11/10/2012	2012	719MK41193	Scorbut	M	2	L	0.92	A	0
11/10/2012	2012	742MK41193	Bubonica	F	1	L	0	A	1
11/10/2012	2012	742MK41193	Bubonica	F	1	L	0	A	1
12/10/2012	2012	403JO41194	Carroll	F	1	J	0.056603774	A	0
12/10/2012	2012	705MP41194	JK	F	1	J	0.754716981	A	0
12/10/2012	2012	705MP41194	JK	F	1	J	0.754716981	A	1
12/10/2012	2012	706MP41194	Nairobi	F	2	J	0.264150943	A	0
12/10/2012	2012	706MP41194	Nairobi	F	2	J	0.264150943	A	0
12/10/2012	2012	707MP41194	Bukowski	M	2	J	0.943396226	A	0
12/10/2012	2012	707MP41194	Bukowski	M	2	J	0.943396226	A	0
12/10/2012	2012	707MP41194	Bukowski	M	2	J	0.943396226	A	0
12/10/2012	2012	713MP41194	Freetown	F	2	J	0.735849057	A	1
13/10/2012	2012	295MC41195	Tolkien	M	1	J	0.679245283	A	1
13/10/2012	2012	295MC41195	Tolkien	M	1	J	0.679245283	A	1
13/10/2012	2012	754MK41195	Myra	F	2	L	0.88	A	1
13/10/2012	2012	754MK41195	Myra	F	2	L	0.88	A	1
13/10/2012	2012	755MK41195	Filaria	F	2	L	0.64	A	0
13/10/2012	2012	755MK41195	Filaria	F	2	L	0.64	A	0
13/10/2012	2012	755MK41195	Filaria	F	2	L	0.64	A	1
13/10/2012	2012	755MK41195	Filaria	F	2	L	0.64	A	1
13/10/2012	2012	715MP41195	Scurvy	M	1	L	0.02	A	1
13/10/2012	2012	719MP41195	Bruise	M	1	L	0.58	A	1
13/10/2012	2012	723MP41195	Cestode	M	1	L	0.16	A	1
13/10/2012	2012	466SO41195	Freetown	F	2	J	0.735849057	A	0
14/10/2012	2012	410JO41196	Pneumonia	F	2	L	0.08	A	0
14/10/2012	2012	410JO41196	Pneumonia	F	2	L	0.08	A	0
14/10/2012	2012	410JO41196	Pneumonia	F	2	L	0.08	A	0
14/10/2012	2012	411JO41196	Leishy	F	2	L	0.24	A	0
14/10/2012	2012	411JO41196	Leishy	F	2	L	0.24	A	1
14/10/2012	2012	298MC41196	Rubella	F	2	L	0.8	A	1
14/10/2012	2012	298MC41196	Rubella	F	2	L	0.8	A	1
14/10/2012	2012	299MC41196	Lice	F	2	L	0.66	A	0
05/08/2013	2013	172SD41491	Lusaka	F	2	J	0.438596491	B	0
05/08/2013	2013	172SD41491	Lusaka	F	2	J	0.438596491	B	0
05/08/2013	2013	172SD41491	Lusaka	F	2	J	0.438596491	B	0
05/08/2013	2013	172SD41491	Lusaka	F	2	J	0.438596491	B	0
05/08/2013	2013	172SD41491	Lusaka	F	2	J	0.438596491	B	0
05/08/2013	2013	172SD41491	Lusaka	F	2	J	0.438596491	B	0
05/08/2013	2013	172SD41491	Lusaka	F	2	J	0.438596491	B	0
05/08/2013	2013	172SD41491	Lusaka	F	2	J	0.438596491	B	0
05/08/2013	2013	172SD41491	Lusaka	F	2	J	0.438596491	B	1
05/08/2013	2013	172SD41491	Lusaka	F	2	J	0.438596491	B	0
05/08/2013	2013	172SD41491	Lusaka	F	2	J	0.438596491	B	0
05/08/2013	2013	172SD41491	Lusaka	F	2	J	0.438596491	B	0
05/08/2013	2013	172SD41491	Lusaka	F	2	J	0.438596491	B	0
05/08/2013	2013	172SD41491	Lusaka	F	2	J	0.438596491	B	1
05/08/2013	2013	172SD41491	Lusaka	F	2	J	0.438596491	B	0
07/08/2013	2013	105AL41493	Leech	M	2	L	0.868852459	B	0
07/08/2013	2013	105AL41493	Leech	M	2	L	0.868852459	B	0
07/08/2013	2013	105AL41493	Leech	M	2	L	0.868852459	B	0
07/08/2013	2013	105AL41493	Leech	M	2	L	0.868852459	B	0
07/08/2013	2013	105AL41493	Leech	M	2	L	0.868852459	B	0
07/08/2013	2013	105AL41493	Leech	M	2	L	0.868852459	B	0
07/08/2013	2013	106AL41493	Alopecia	F	2	L	0.393442623	B	0
07/08/2013	2013	106AL41493	Alopecia	F	2	L	0.393442623	B	0
07/08/2013	2013	106AL41493	Alopecia	F	2	L	0.393442623	B	0
07/08/2013	2013	106AL41493	Alopecia	F	2	L	0.393442623	B	0
07/08/2013	2013	106AL41493	Alopecia	F	2	L	0.393442623	B	0
07/08/2013	2013	107AL41493	Malaria	F	2	L	0.31147541	B	1
07/08/2013	2013	107AL41493	Malaria	F	2	L	0.31147541	B	0
07/08/2013	2013	107AL41493	Malaria	F	2	L	0.31147541	B	1
07/08/2013	2013	107AL41493	Malaria	F	2	L	0.31147541	B	0
07/08/2013	2013	107AL41493	Malaria	F	2	L	0.31147541	B	0
07/08/2013	2013	107AL41493	Malaria	F	2	L	0.31147541	B	0
07/08/2013	2013	109AL41493	Lice	F	2	L	0.475409836	B	0
07/08/2013	2013	176SD41493	Eczema	F	2	L	0.442622951	B	0
07/08/2013	2013	176SD41493	Eczema	F	2	L	0.442622951	B	0
07/08/2013	2013	176SD41493	Eczema	F	2	L	0.442622951	B	0
07/08/2013	2013	177SD41493	Cyst	M	1	L	0.540983607	B	1
07/08/2013	2013	177SD41493	Cyst	M	1	L	0.540983607	B	0
07/08/2013	2013	177SD41493	Cyst	M	1	L	0.540983607	B	0
07/08/2013	2013	178SD41493	Cryptosporidium	M	1	L	0.262295082	B	0
07/08/2013	2013	178SD41493	Cryptosporidium	M	1	L	0.262295082	B	0
07/08/2013	2013	182SD41493	Verruca	F	2	L	0.639344262	B	1
07/08/2013	2013	182SD41493	Verruca	F	2	L	0.639344262	B	1
07/08/2013	2013	182SD41493	Verruca	F	2	L	0.639344262	B	0
07/08/2013	2013	184SD41493	Kuru	M	2	L	0.950819672	B	0
07/08/2013	2013	184SD41493	Kuru	M	2	L	0.950819672	B	1
07/08/2013	2013	184SD41493	Kuru	M	2	L	0.950819672	B	0
07/08/2013	2013	184SD41493	Kuru	M	2	L	0.950819672	B	0
07/08/2013	2013	184SD41493	Kuru	M	2	L	0.950819672	B	0
07/08/2013	2013	184SD41493	Kuru	M	2	L	0.950819672	B	0
07/08/2013	2013	185SD41493	Legionella	F	1	L	0.081967213	B	0
07/08/2013	2013	186SD41493	Salmonella	F	2	L	0.131147541	B	0
07/08/2013	2013	186SD41493	Salmonella	F	2	L	0.131147541	B	0
07/08/2013	2013	186SD41493	Salmonella	F	2	L	0.131147541	B	0
07/08/2013	2013	186SD41493	Salmonella	F	2	L	0.131147541	B	0
07/08/2013	2013	186SD41493	Salmonella	F	2	L	0.131147541	B	0
07/08/2013	2013	186SD41493	Salmonella	F	2	L	0.131147541	B	0
07/08/2013	2013	186SD41493	Salmonella	F	2	L	0.131147541	B	0
07/08/2013	2013	181SD41493	Psoriasis	M	1	L	0.344262295	B	0
08/08/2013	2013	187SD41494	Eczema	F	2	L	0.442622951	B	0
08/08/2013	2013	187SD41494	Eczema	F	2	L	0.442622951	B	0
08/08/2013	2013	187SD41494	Eczema	F	2	L	0.442622951	B	0
08/08/2013	2013	187SD41494	Eczema	F	2	L	0.442622951	B	0
08/08/2013	2013	187SD41494	Eczema	F	2	L	0.442622951	B	0
08/08/2013	2013	187SD41494	Eczema	F	2	L	0.442622951	B	0
08/08/2013	2013	187SD41494	Eczema	F	2	L	0.442622951	B	0
08/08/2013	2013	187SD41494	Eczema	F	2	L	0.442622951	B	0
09/08/2013	2013	117AL41495	Pox	F	2	L	0.721311475	B	0
09/08/2013	2013	117AL41495	Pox	F	2	L	0.721311475	B	0
09/08/2013	2013	118AL41495	Gonorrhea	M	1	L	0.655737705	B	0
09/08/2013	2013	118AL41495	Gonorrhea	M	1	L	0.655737705	B	0
09/08/2013	2013	118AL41495	Gonorrhea	M	1	L	0.655737705	B	0
09/08/2013	2013	118AL41495	Gonorrhea	M	1	L	0.655737705	B	0
11/08/2013	2013	187SD41497	Fitzgerald	M	1	J	0.385964912	B	0
11/08/2013	2013	187SD41497	Fitzgerald	M	1	J	0.385964912	B	0
11/08/2013	2013	179SD41497	Okavango	M	2	J	0.877192982	B	1
11/08/2013	2013	179SD41497	Okavango	M	2	J	0.877192982	B	0
11/08/2013	2013	188SD41497	Cholera	M	2	J	0.964912281	B	0
11/08/2013	2013	189SD41497	Brazzaville	F	2	J	0.403508772	B	0
11/08/2013	2013	189SD41497	Brazzaville	F	2	J	0.403508772	B	0
11/08/2013	2013	189SD41497	Brazzaville	F	2	J	0.403508772	B	0
11/08/2013	2013	189SD41497	Brazzaville	F	2	J	0.403508772	B	0
11/08/2013	2013	189SD41497	Brazzaville	F	2	J	0.403508772	B	0
11/08/2013	2013	189SD41497	Brazzaville	F	2	J	0.403508772	B	0
11/08/2013	2013	189SD41497	Brazzaville	F	2	J	0.403508772	B	0
11/08/2013	2013	189SD41497	Brazzaville	F	2	J	0.403508772	B	0
11/08/2013	2013	189SD41497	Brazzaville	F	2	J	0.403508772	B	0
11/08/2013	2013	189SD41497	Brazzaville	F	2	J	0.403508772	B	0
11/08/2013	2013	189SD41497	Brazzaville	F	2	J	0.403508772	B	0
11/08/2013	2013	189SD41497	Brazzaville	F	2	J	0.403508772	B	0
11/08/2013	2013	189SD41497	Brazzaville	F	2	J	0.403508772	B	0
11/08/2013	2013	190SD41497	Lome	F	2	J	0.666666667	B	1
11/08/2013	2013	190SD41497	Lome	F	2	J	0.666666667	B	0
11/08/2013	2013	190SD41497	Lome	F	2	J	0.666666667	B	0
11/08/2013	2013	190SD41497	Lome	F	2	J	0.666666667	B	0
12/08/2013	2013	122AL41498	Bronte	F	2	J	0.526315789	B	0
12/08/2013	2013	122AL41498	Bronte	F	2	J	0.526315789	B	0
12/08/2013	2013	122AL41498	Bronte	F	2	J	0.526315789	B	0
12/08/2013	2013	122AL41498	Bronte	F	2	J	0.526315789	B	1
12/08/2013	2013	122AL41498	Bronte	F	2	J	0.526315789	B	0
12/08/2013	2013	122AL41498	Bronte	F	2	J	0.526315789	B	0
12/08/2013	2013	122AL41498	Bronte	F	2	J	0.526315789	B	0
14/08/2013	2013	198SD41500	Yersinia	F	1	L	0.229508197	B	1
14/08/2013	2013	198SD41500	Yersinia	F	1	L	0.229508197	B	0
14/08/2013	2013	198SD41500	Yersinia	F	1	L	0.229508197	B	0
14/08/2013	2013	198SD41500	Yersinia	F	1	L	0.229508197	B	1
14/08/2013	2013	198SD41500	Yersinia	F	1	L	0.229508197	B	0
14/08/2013	2013	198SD41500	Yersinia	F	1	L	0.229508197	B	0
14/08/2013	2013	199SD41500	Varicella	F	2	L	0.770491803	B	0
14/08/2013	2013	199SD41500	Varicella	F	2	L	0.770491803	B	0
14/08/2013	2013	199SD41500	Varicella	F	2	L	0.770491803	B	0
14/08/2013	2013	199SD41500	Varicella	F	2	L	0.770491803	B	0
14/08/2013	2013	200SD41500	Verruca	F	2	L	0.639344262	B	0
14/08/2013	2013	200SD41500	Verruca	F	2	L	0.639344262	B	0
14/08/2013	2013	200SD41500	Verruca	F	2	L	0.639344262	B	1
14/08/2013	2013	200SD41500	Verruca	F	2	L	0.639344262	B	1
14/08/2013	2013	200SD41500	Verruca	F	2	L	0.639344262	B	0
14/08/2013	2013	200SD41500	Verruca	F	2	L	0.639344262	B	1
14/08/2013	2013	200SD41500	Verruca	F	2	L	0.639344262	B	0
14/08/2013	2013	201SD41500	Ulcer	F	1	L	0.557377049	B	0
14/08/2013	2013	203SD41500	Cryptosporidium	M	1	L	0.262295082	B	0
14/08/2013	2013	203SD41500	Cryptosporidium	M	1	L	0.262295082	B	0
14/08/2013	2013	203SD41500	Cryptosporidium	M	1	L	0.262295082	B	0
14/08/2013	2013	204SD41500	Grippon	M	1	L	0.049180328	B	0
14/08/2013	2013	204SD41500	Grippon	M	1	L	0.049180328	B	0
14/08/2013	2013	204SD41500	Grippon	M	1	L	0.049180328	B	0
14/08/2013	2013	204SD41500	Grippon	M	1	L	0.049180328	B	0
14/08/2013	2013	204SD41500	Grippon	M	1	L	0.049180328	B	0
14/08/2013	2013	204SD41500	Grippon	M	1	L	0.049180328	B	1
14/08/2013	2013	204SD41500	Grippon	M	1	L	0.049180328	B	0
14/08/2013	2013	204SD41500	Grippon	M	1	L	0.049180328	B	0
14/08/2013	2013	204SD41500	Grippon	M	1	L	0.049180328	B	0
14/08/2013	2013	204SD41500	Grippon	M	1	L	0.049180328	B	0
14/08/2013	2013	204SD41500	Grippon	M	1	L	0.049180328	B	0
14/08/2013	2013	204SD41500	Grippon	M	1	L	0.049180328	B	0
14/08/2013	2013	206SD41500	Narco	M	1	L	0.524590164	B	0
14/08/2013	2013	206SD41500	Narco	M	1	L	0.524590164	B	1
14/08/2013	2013	206SD41500	Narco	M	1	L	0.524590164	B	1
[truncated: 4,912 more rows]
