# Supplementary material for: Switching spatial scale reveals dominance-dependent social foraging tactics in a wild primate
Source: PeerJ. 2017 Jun 30;5:e3462. doi: 10.7717/peerj.3462 (PMC5494171; doi:10.7717/peerj.3462)
Supplement: Supplemental Information 3 — Data for rank asymmetry randomisations analysis (analysis 2). [file peerj-05-3462-s003.csv]

Date	Year	FollowID	FocalID	Sex	AgeClassBinary	Troop	DominanceRank	SpatialScale	DiffMeanRank
07/08/2013	2013	107AL41493	Malaria	F	2	L	0.31147541	A	-0.344262295
07/08/2013	2013	178SD41493	Cryptosporidium	M	1	L	0.262295082	A	-0.098360656
07/08/2013	2013	182SD41493	Verruca	F	2	L	0.639344262	A	0.163934426
07/08/2013	2013	185SD41493	Legionella	F	1	L	0.081967213	A	-0.278688525
07/08/2013	2013	186SD41493	Salmonella	F	2	L	0.131147541	A	-0.155737705
09/08/2013	2013	117AL41495	Pox	F	2	L	0.721311475	A	0.049180328
11/08/2013	2013	187SD41497	Fitzgerald	M	1	J	0.385964912	A	0.271929825
11/08/2013	2013	179SD41497	Okavango	M	2	J	0.877192982	A	0.087719298
14/08/2013	2013	198SD41500	Yersinia	F	1	L	0.229508197	A	-0.114754098
14/08/2013	2013	200SD41500	Verruca	F	2	L	0.639344262	A	0.426229508
15/08/2013	2013	201AL41501	Fluke	M	1	L	0.196721311	A	-0.327868852
15/08/2013	2013	201AL41501	Fluke	M	1	L	0.196721311	A	0
15/08/2013	2013	202AL41501	IBS	M	1	L	0.62295082	A	0.073770492
15/08/2013	2013	203AL41501	Scorbut	M	2	L	0.885245902	A	0.454918033
15/08/2013	2013	204AL41501	Bubonica	F	2	L	0.098360656	A	-0.059016393
15/08/2013	2013	211AL41501	Wart	M	1	L	0.409836066	A	-0.483606557
15/08/2013	2013	212AL41501	Ulcer	F	1	L	0.557377049	A	0.106557377
15/08/2013	2013	212AL41501	Ulcer	F	1	L	0.557377049	A	0.057377049
15/08/2013	2013	213AL41501	Mogadishu	M	2	L	0.901639344	A	-0.016393443
15/08/2013	2013	213AL41501	Mogadishu	M	2	L	0.901639344	A	0.207650273
17/08/2013	2013	220SD41503	Bilharzia	F	2	L	0	A	-0.524590164
17/08/2013	2013	224SD41503	Shigella	F	2	L	0.163934426	A	-0.344262295
17/08/2013	2013	225SD41503	CJD	M	1	L	0.590163934	A	0.344262295
17/08/2013	2013	226SD41503	Varicella	F	2	L	0.770491803	A	0.459016393
17/08/2013	2013	226SD41503	Varicella	F	2	L	0.770491803	A	0.68852459
17/08/2013	2013	227SD41503	Bunion	M	1	L	0.508196721	A	-0.426229508
17/08/2013	2013	228SD41503	Bruise	M	1	L	0.606557377	A	-0.327868852
17/08/2013	2013	229SD41503	Verruca	F	2	L	0.639344262	A	0.229508197
17/08/2013	2013	230SD41503	Shigella	F	2	L	0.163934426	A	-0.442622951
17/08/2013	2013	231SD41503	Hookworm	F	2	L	0.737704918	A	-0.213114754
20/08/2013	2013	237SD41506	Homer	M	1	J	0.368421053	A	-0.122807018
20/08/2013	2013	238SD41506	Sydney	M	2	J	0.859649123	A	0.368421053
20/08/2013	2013	239SD41506	Austen	F	1	J	0.631578947	A	0.114035088
20/08/2013	2013	239SD41506	Austen	F	1	J	0.631578947	A	0.456140351
20/08/2013	2013	240SD41506	Tolkien	M	1	J	0.684210526	A	-0.157894737
20/08/2013	2013	240SD41506	Tolkien	M	1	J	0.684210526	A	0
20/08/2013	2013	244SD41506	Voltaire	M	2	J	1	A	0.438596491
20/08/2013	2013	246SD41506	Homer	M	1	J	0.368421053	A	-0.087719298
20/08/2013	2013	247SD41506	Carroll	F	1	J	0.087719298	A	-0.631578947
20/08/2013	2013	74BG41506	Nairobi	F	2	J	0.157894737	A	-0.684210526
20/08/2013	2013	76BG41506	Shelley	F	1	J	0.192982456	A	-0.394736842
20/08/2013	2013	76BG41506	Shelley	F	1	J	0.192982456	A	-0.368421053
21/08/2013	2013	301AL41507	Hovertron	M	1	J	0.543859649	A	0.192982456
21/08/2013	2013	301AL41507	Hovertron	M	1	J	0.543859649	A	-0.350877193
21/08/2013	2013	306AL41507	Doyle	F	1	J	0.105263158	A	-0.520467836
21/08/2013	2013	306AL41507	Doyle	F	1	J	0.105263158	A	-0.451754386
21/08/2013	2013	83BG41507	Shelley	F	1	J	0.192982456	A	-0.684210526
21/08/2013	2013	84BG41507	Harare	F	2	J	0.280701754	A	0.01754386
21/08/2013	2013	86BG41507	Orwell	M	1	J	0.578947368	A	0.070175439
21/08/2013	2013	87BG41507	Lome	F	2	J	0.666666667	A	0.298245614
21/08/2013	2013	90BG41507	Freetown	F	2	J	0.789473684	A	0.228070175
21/08/2013	2013	310AL41507	Pratchett	M	1	J	0.736842105	A	0.50877193
21/08/2013	2013	314AL41507	Niamey	F	2	J	0.719298246	A	0.157894737
21/08/2013	2013	316AL41507	Tolkien	M	1	J	0.684210526	A	0.219298246
23/08/2013	2013	258SD41509	Hovertron	M	1	J	0.543859649	A	0.087719298
23/08/2013	2013	258SD41509	Hovertron	M	1	J	0.543859649	A	-0.245614035
23/08/2013	2013	264SD41509	Shelley	F	1	J	0.192982456	A	0.105263158
23/08/2013	2013	264SD41509	Shelley	F	1	J	0.192982456	A	0.140350877
23/08/2013	2013	264SD41509	Shelley	F	1	J	0.192982456	A	-0.701754386
23/08/2013	2013	265SD41509	Yaounde	F	2	J	0.070175439	A	-0.122807018
23/08/2013	2013	266SD41509	Pratchett	M	1	J	0.736842105	A	-0.245614035
23/08/2013	2013	270SD41509	Pretoria	F	2	J	0.350877193	A	-0.280701754
23/08/2013	2013	98BG41509	ShyGuy	M	2	L	0.918032787	A	0.319672131
23/08/2013	2013	103BG41509	Fluke	M	1	L	0.196721311	A	0.147540984
23/08/2013	2013	105BG41509	Scurvy	M	1	L	0.06557377	A	-0.786885246
23/08/2013	2013	107BG41509	Legionella	F	1	L	0.081967213	A	0
23/08/2013	2013	108BG41509	Pox	F	2	L	0.721311475	A	0.721311475
23/08/2013	2013	108BG41509	Pox	F	2	L	0.721311475	A	0.016393443
23/08/2013	2013	112BG41509	Varicella	F	2	L	0.770491803	A	0.040983607
23/08/2013	2013	112BG41509	Varicella	F	2	L	0.770491803	A	0.262295082
26/08/2013	2013	277SD41512	Kinshasa	F	2	J	0.771929825	A	0.175438596
26/08/2013	2013	278SD41512	Austen	F	1	J	0.631578947	A	-0.122807018
26/08/2013	2013	281SD41512	Carroll	F	1	J	0.087719298	A	-0.122807018
26/08/2013	2013	285SD41512	Schtroumpf	M	1	J	0.210526316	A	-0.447368421
26/08/2013	2013	286SD41512	Okavango	M	2	J	0.877192982	A	0.236842105
26/08/2013	2013	289SD41512	Bronte	F	2	J	0.526315789	A	0.01754386
26/08/2013	2013	290SD41512	Steinbeck	M	1	J	0.596491228	A	0.315789474
26/08/2013	2013	116BG41512	Verruca	F	2	L	0.639344262	A	0.295081967
26/08/2013	2013	118BG41512	Toxocara	F	1	L	0.147540984	A	-0.508196721
26/08/2013	2013	122BG41512	Scrapie	M	1	L	0.754098361	A	0.131147541
26/08/2013	2013	122BG41512	Scrapie	M	1	L	0.754098361	A	0.62295082
26/08/2013	2013	123BG41512	Scurvy	M	1	L	0.06557377	A	-0.590163934
27/08/2013	2013	314AL41513	Crabs	M	1	L	0.360655738	A	0.021077283
27/08/2013	2013	316AL41513	Scrapie	M	1	L	0.754098361	A	-0.090163934
27/08/2013	2013	317AL41513	Cestode	M	1	L	0.37704918	A	-0.228247163
27/08/2013	2013	319AL41513	IBS	M	1	L	0.62295082	A	-0.016393443
31/08/2013	2013	334AL41517	Pretoria	F	2	J	0.350877193	A	-0.50877193
31/08/2013	2013	335AL41517	Lome	F	2	J	0.666666667	A	-0.254385965
31/08/2013	2013	336AL41517	Brazzaville	F	2	J	0.403508772	A	0.052631579
31/08/2013	2013	338AL41517	Kafka	M	1	J	0.614035088	A	-0.01754386
31/08/2013	2013	339AL41517	Kinshasa	F	2	J	0.771929825	A	0.49122807
31/08/2013	2013	293SD41517	Gonorrhea	M	1	L	0.655737705	A	0.256830601
31/08/2013	2013	295SD41517	Psoriasis	M	1	L	0.344262295	A	-0.459016393
31/08/2013	2013	296SD41517	Scorbut	M	2	L	0.885245902	A	0.721311475
31/08/2013	2013	298SD41517	Myra	F	2	L	0.819672131	A	0.06557377
31/08/2013	2013	299SD41517	Kate	F	2	L	0.68852459	A	-0.090163934
31/08/2013	2013	299SD41517	Kate	F	2	L	0.68852459	A	0.016393443
31/08/2013	2013	300SD41517	Yersinia	F	1	L	0.229508197	A	0.213114754
31/08/2013	2013	301SD41517	Ringworm	F	2	L	0.213114754	A	-0.06557377
02/09/2013	2013	405AL41519	Rickets	M	1	L	0.327868852	A	0.114754098
02/09/2013	2013	406AL41519	Schistosomiasis	M	1	L	0.245901639	A	-0.37704918
02/09/2013	2013	407AL41519	Necrosis	M	1	L	0.573770492	A	-0.016393443
02/09/2013	2013	409AL41519	Salmonella	F	2	L	0.131147541	A	-0.452459016
02/09/2013	2013	413AL41519	Grippon	M	1	L	0.049180328	A	-0.426229508
02/09/2013	2013	414AL41519	Shingles	M	1	L	0.491803279	A	0.360655738
03/09/2013	2013	419AL41520	Freetown	F	2	J	0.789473684	A	0.087719298
03/09/2013	2013	419AL41520	Freetown	F	2	J	0.789473684	A	-0.131578947
03/09/2013	2013	420AL41520	Joyce	F	1	J	0.175438596	A	-0.228070175
03/09/2013	2013	423AL41520	Gaborone	F	2	J	0.315789474	A	-0.222222222
03/09/2013	2013	425AL41520	Hovertron	M	1	J	0.543859649	A	0.298245614
03/09/2013	2013	425AL41520	Hovertron	M	1	J	0.543859649	A	-0.026315789
03/09/2013	2013	426AL41520	Yaoulera	M	1	J	0.473684211	A	-0.070175439
03/09/2013	2013	427AL41520	Adelaide	F	2	J	0.50877193	A	-0.394736842
06/09/2013	2013	456AL41523	Nairobi	F	2	J	0.157894737	A	-0.122807018
06/09/2013	2013	456AL41523	Nairobi	F	2	J	0.157894737	A	-0.192982456
06/09/2013	2013	456AL41523	Nairobi	F	2	J	0.157894737	A	-0.356725146
06/09/2013	2013	458AL41523	Tolstoy	M	1	J	0.456140351	A	0.263157895
06/09/2013	2013	460AL41523	Lome	F	2	J	0.666666667	A	0.228070175
06/09/2013	2013	460AL41523	Lome	F	2	J	0.666666667	A	0.298245614
06/09/2013	2013	460AL41523	Lome	F	2	J	0.666666667	A	-0.223684211
06/09/2013	2013	463AL41523	Pratchett	M	1	J	0.736842105	A	0.122807018
06/09/2013	2013	315SD41523	Pseudomonas	F	2	L	0.180327869	A	-0.06557377
06/09/2013	2013	320SD41523	Scorbut	M	2	L	0.885245902	A	0.131147541
06/09/2013	2013	323SD41523	Toxocara	F	1	L	0.147540984	A	-0.016393443
10/09/2013	2013	345SD41527	Cholera	M	2	J	0.964912281	A	0.184210526
10/09/2013	2013	347SD41527	JK	F	2	J	0.807017544	A	0.385964912
10/09/2013	2013	348SD41527	Hovertron	M	1	J	0.543859649	A	0.192982456
10/09/2013	2013	349SD41527	Nairobi	F	2	J	0.157894737	A	-0.035087719
10/09/2013	2013	350SD41527	Melbourne	M	2	J	0.929824561	A	0.140350877
10/09/2013	2013	116BG41527	Shigella	F	2	L	0.163934426	A	-0.180327869
10/09/2013	2013	119BG41527	Leishy	F	2	L	0.672131148	A	0.469945355
10/09/2013	2013	122BG41527	Rubella	F	2	L	0.803278689	A	-0.049180328
10/09/2013	2013	122BG41527	Rubella	F	2	L	0.803278689	A	0.573770492
10/09/2013	2013	126BG41527	Pseudomonas	F	2	L	0.180327869	A	-0.172131148
10/09/2013	2013	127BG41527	Myra	F	2	L	0.819672131	A	0.295081967
10/09/2013	2013	127BG41527	Myra	F	2	L	0.819672131	A	-0.114754098
14/09/2013	2013	134BG41531	Gaborone	F	2	J	0.315789474	A	-0.078947368
14/09/2013	2013	134BG41531	Gaborone	F	2	J	0.315789474	A	0.254385965
14/09/2013	2013	135BG41531	Mbabame	F	2	J	0.052631579	A	-0.412280702
14/09/2013	2013	135BG41531	Mbabame	F	2	J	0.052631579	A	-0.684210526
14/09/2013	2013	137BG41531	Libreville	F	2	J	0.842105263	A	0.052631579
14/09/2013	2013	139BG41531	Joyce	F	1	J	0.175438596	A	-0.596491228
14/09/2013	2013	144BG41531	Okavango	M	2	J	0.877192982	A	0.469298246
14/09/2013	2013	144BG41531	Okavango	M	2	J	0.877192982	A	0.087719298
14/09/2013	2013	144BG41531	Okavango	M	2	J	0.877192982	A	-0.105263158
14/09/2013	2013	145BG41531	Kinshasa	F	2	J	0.771929825	A	-0.087719298
14/09/2013	2013	145BG41531	Kinshasa	F	2	J	0.771929825	A	0.245614035
14/09/2013	2013	146BG41531	Hovertron	M	1	J	0.543859649	A	0.298245614
14/09/2013	2013	146BG41531	Hovertron	M	1	J	0.543859649	A	-0.070175439
15/09/2013	2013	332SD41532	Pneumonia	F	2	L	0.032786885	A	-0.459016393
15/09/2013	2013	333SD41532	Necrosis	M	1	L	0.573770492	A	-0.426229508
15/09/2013	2013	333SD41532	Necrosis	M	1	L	0.573770492	A	-0.008196721
15/09/2013	2013	336SD41532	Pox	F	2	L	0.721311475	A	0.240437158
15/09/2013	2013	337SD41532	Limpopo	M	2	L	1	A	0.245901639
15/09/2013	2013	340SD41532	Leishy	F	2	L	0.672131148	A	0.426229508
15/09/2013	2013	341SD41532	Schistosomiasis	M	1	L	0.245901639	A	-0.524590164
15/09/2013	2013	342SD41532	Kuru	M	2	L	0.950819672	A	0.172131148
15/09/2013	2013	342SD41532	Kuru	M	2	L	0.950819672	A	0.868852459
18/09/2013	2013	346SD41535	Fitzgerald	M	1	J	0.385964912	A	-0.061403509
18/09/2013	2013	347SD41535	Scampi	F	2	J	0.561403509	A	-0.210526316
18/09/2013	2013	347SD41535	Scampi	F	2	J	0.561403509	A	-0.052631579
18/09/2013	2013	348SD41535	Tolstoy	M	1	J	0.456140351	A	0.122807018
18/09/2013	2013	349SD41535	Niamey	F	2	J	0.719298246	A	0.333333333
18/09/2013	2013	349SD41535	Niamey	F	2	J	0.719298246	A	0.403508772
18/09/2013	2013	349SD41535	Niamey	F	2	J	0.719298246	A	0.096491228
18/09/2013	2013	349SD41535	Niamey	F	2	J	0.719298246	A	0.49122807
18/09/2013	2013	352SD41535	Freetown	F	2	J	0.789473684	A	0.192982456
18/09/2013	2013	354SD41535	Asimov	M	1	J	0.245614035	A	-0.140350877
18/09/2013	2013	355SD41535	Tolkien	M	1	J	0.684210526	A	0.052631579
18/09/2013	2013	356SD41535	Lusaka	F	2	J	0.438596491	A	-0.192982456
18/09/2013	2013	357SD41535	Orwell	M	1	J	0.578947368	A	0.350877193
18/09/2013	2013	131BG41535	Ulcer	F	1	L	0.557377049	A	-0.262295082
18/09/2013	2013	132BG41535	Rickets	M	1	L	0.327868852	A	-0.590163934
18/09/2013	2013	133BG41535	Accra	M	2	L	0.983606557	A	0.612021858
18/09/2013	2013	134BG41535	Lice	F	2	L	0.475409836	A	-0.254098361
18/09/2013	2013	134BG41535	Lice	F	2	L	0.475409836	A	-0.459016393
18/09/2013	2013	134BG41535	Lice	F	2	L	0.475409836	A	-0.090163934
18/09/2013	2013	135BG41535	Narco	M	1	L	0.524590164	A	0.31147541
18/09/2013	2013	135BG41535	Narco	M	1	L	0.524590164	A	0.016393443
18/09/2013	2013	140BG41535	Bubonica	F	2	L	0.098360656	A	-0.508196721
18/09/2013	2013	143BG41535	Leishy	F	2	L	0.672131148	A	-0.31147541
18/09/2013	2013	144BG41535	Bruise	M	1	L	0.606557377	A	0.254098361
20/09/2013	2013	472AL41537	Schtroumpf	M	1	J	0.210526316	A	-0.421052632
20/09/2013	2013	472AL41537	Schtroumpf	M	1	J	0.210526316	A	-0.01754386
20/09/2013	2013	474AL41537	Shelley	F	1	J	0.192982456	A	-0.578947368
20/09/2013	2013	474AL41537	Shelley	F	1	J	0.192982456	A	-0.192982456
20/09/2013	2013	475AL41537	Tolstoy	M	1	J	0.456140351	A	-0.543859649
20/09/2013	2013	476AL41537	Adelaide	F	2	J	0.50877193	A	0
20/09/2013	2013	476AL41537	Adelaide	F	2	J	0.50877193	A	0.350877193
20/09/2013	2013	477AL41537	She-Ra	F	1	J	0	A	-0.149122807
20/09/2013	2013	477AL41537	She-Ra	F	1	J	0	A	-0.526315789
20/09/2013	2013	481AL41537	Fitzgerald	M	1	J	0.385964912	A	0.166666667
20/09/2013	2013	481AL41537	Fitzgerald	M	1	J	0.385964912	A	0.333333333
20/09/2013	2013	482AL41537	Joyce	F	1	J	0.175438596	A	-0.51754386
20/09/2013	2013	482AL41537	Joyce	F	1	J	0.175438596	A	0.070175439
20/09/2013	2013	484AL41537	Hovertron	M	1	J	0.543859649	A	-0.105263158
20/09/2013	2013	484AL41537	Hovertron	M	1	J	0.543859649	A	-0.350877193
20/09/2013	2013	150BG41537	Austen	F	1	J	0.631578947	A	0.289473684
20/09/2013	2013	150BG41537	Austen	F	1	J	0.631578947	A	0.526315789
20/09/2013	2013	154BG41537	Melbourne	M	2	J	0.929824561	A	0.736842105
20/09/2013	2013	156BG41537	Mbabame	F	2	J	0.052631579	A	-0.824561404
20/09/2013	2013	156BG41537	Mbabame	F	2	J	0.052631579	A	-0.807017544
20/09/2013	2013	161BG41537	Okavango	M	2	J	0.877192982	A	0.263157895
23/09/2013	2013	202BG41540	Shelley	F	1	J	0.192982456	A	-0.350877193
23/09/2013	2013	204BG41540	Homer	M	1	J	0.368421053	A	-0.035087719
23/09/2013	2013	206BG41540	Bronte	F	2	J	0.526315789	A	0.473684211
23/09/2013	2013	208BG41540	Yaoulera	M	1	J	0.473684211	A	-0.298245614
23/09/2013	2013	209BG41540	JK	F	2	J	0.807017544	A	0.257309942
23/09/2013	2013	209BG41540	JK	F	2	J	0.807017544	A	0.245614035
23/09/2013	2013	210BG41540	Gaborone	F	2	J	0.315789474	A	-0.622807018
23/09/2013	2013	211BG41540	Kinshasa	F	2	J	0.771929825	A	0.289473684
23/09/2013	2013	211BG41540	Kinshasa	F	2	J	0.771929825	A	0.175438596
23/09/2013	2013	213BG41540	Austen	F	1	J	0.631578947	A	0.192982456
23/09/2013	2013	213BG41540	Austen	F	1	J	0.631578947	A	-0.157894737
27/09/2013	2013	363SD41544	Dickens	M	1	J	0.701754386	A	0.526315789
27/09/2013	2013	364SD41544	Yaoulera	M	1	J	0.473684211	A	-0.49122807
27/09/2013	2013	367SD41544	Hovertron	M	1	J	0.543859649	A	0.093567251
27/09/2013	2013	368SD41544	Orwell	M	1	J	0.578947368	A	-0.140350877
27/09/2013	2013	374SD41544	Harare	F	2	J	0.280701754	A	0.035087719
27/09/2013	2013	375SD41544	Shelley	F	1	J	0.192982456	A	-0.210526316
27/09/2013	2013	375SD41544	Shelley	F	1	J	0.192982456	A	-0.087719298
27/09/2013	2013	375SD41544	Shelley	F	1	J	0.192982456	A	0.140350877
27/09/2013	2013	376SD41544	Homer	M	1	J	0.368421053	A	0.245614035
27/09/2013	2013	377SD41544	Niamey	F	2	J	0.719298246	A	0.649122807
27/09/2013	2013	377SD41544	Niamey	F	2	J	0.719298246	A	0.052631579
27/09/2013	2013	300BG41544	Scampi	F	2	J	0.561403509	A	0.377192982
27/09/2013	2013	301BG41544	Lome	F	2	J	0.666666667	A	0.122807018
27/09/2013	2013	304BG41544	Doyle	F	1	J	0.105263158	A	-0.122807018
27/09/2013	2013	306BG41544	Schtroumpf	M	1	J	0.210526316	A	-0.394736842
27/09/2013	2013	307BG41544	Kilimanjaro	M	2	J	0.894736842	A	-0.105263158
27/09/2013	2013	309BG41544	Tolkien	M	1	J	0.684210526	A	-0.057017544
27/09/2013	2013	310BG41544	JK	F	2	J	0.807017544	A	-0.192982456
27/09/2013	2013	310BG41544	JK	F	2	J	0.807017544	A	0.035087719
27/09/2013	2013	311BG41544	Melbourne	M	2	J	0.929824561	A	0.070175439
27/09/2013	2013	314BG41544	Voltaire	M	2	J	1	A	0.192982456
27/09/2013	2013	314BG41544	Voltaire	M	2	J	1	A	0.035087719
27/09/2013	2013	314BG41544	Voltaire	M	2	J	1	A	0.824561404
27/09/2013	2013	315BG41544	Austen	F	1	J	0.631578947	A	-0.052631579
27/09/2013	2013	317BG41544	Gaborone	F	2	J	0.315789474	A	-0.666666667
29/09/2013	2013	505AL41546	Crabs	M	1	L	0.360655738	A	-0.081967213
29/09/2013	2013	508AL41546	Wart	M	1	L	0.409836066	A	-0.139344262
29/09/2013	2013	508AL41546	Wart	M	1	L	0.409836066	A	-0.018735363
29/09/2013	2013	512AL41546	Gonorrhea	M	1	L	0.655737705	A	0.25136612
29/09/2013	2013	515AL41546	Pseudomonas	F	2	L	0.180327869	A	-0.803278689
29/09/2013	2013	325BG41546	Kuru	M	2	L	0.950819672	A	0.098360656
29/09/2013	2013	326BG41546	Bruise	M	1	L	0.606557377	A	0.032786885
29/09/2013	2013	327BG41546	Psoriasis	M	1	L	0.344262295	A	0.098360656
29/09/2013	2013	335BG41546	Alopecia	F	2	L	0.393442623	A	0.229508197
29/09/2013	2013	335BG41546	Alopecia	F	2	L	0.393442623	A	-0.139344262
30/09/2013	2013	387SD41547	Kampala	F	2	J	0.122807018	A	-0.877192982
30/09/2013	2013	388SD41547	Gaborone	F	2	J	0.315789474	A	-0.666666667
07/10/2013	2013	419SD41554	Lome	F	2	J	0.666666667	A	0.140350877
15/10/2013	2013	402BG41562	Darwin	M	2	L	0.967213115	A	0.786885246
15/10/2013	2013	402BG41562	Darwin	M	2	L	0.967213115	A	0.114754098
15/10/2013	2013	403BG41562	Eczema	F	2	L	0.442622951	A	-0.229508197
15/10/2013	2013	405BG41562	Ulcer	F	1	L	0.557377049	A	0.31147541
15/10/2013	2013	406BG41562	Bruise	M	1	L	0.606557377	A	0.557377049
15/10/2013	2013	411BG41562	Lice	F	2	L	0.475409836	A	-0.278688525
15/10/2013	2013	428SD41562	Kate	F	2	L	0.68852459	A	0.475409836
15/10/2013	2013	428SD41562	Kate	F	2	L	0.68852459	A	0.590163934
15/10/2013	2013	429SD41562	Shingles	M	1	L	0.491803279	A	0.147540984
15/10/2013	2013	429SD41562	Shingles	M	1	L	0.491803279	A	0.385245902
15/10/2013	2013	431SD41562	PortoNovo	M	2	L	0.93442623	A	0.62295082
15/10/2013	2013	435SD41562	Crabs	M	1	L	0.360655738	A	-0.180327869
16/10/2013	2013	900AL41563	Accra	M	2	L	0.983606557	A	0.31147541
05/08/2013	2013	172SD41491	Lusaka	F	2	J	0.438596491	B	-0.105263158
05/08/2013	2013	172SD41491	Lusaka	F	2	J	0.438596491	B	0.210526316
07/08/2013	2013	107AL41493	Malaria	F	2	L	0.31147541	B	-0.344262295
07/08/2013	2013	107AL41493	Malaria	F	2	L	0.31147541	B	-0.344262295
07/08/2013	2013	177SD41493	Cyst	M	1	L	0.540983607	B	-0.31147541
07/08/2013	2013	182SD41493	Verruca	F	2	L	0.639344262	B	0.163934426
07/08/2013	2013	182SD41493	Verruca	F	2	L	0.639344262	B	0.557377049
07/08/2013	2013	184SD41493	Kuru	M	2	L	0.950819672	B	0.213114754
11/08/2013	2013	190SD41497	Lome	F	2	J	0.666666667	B	0.578947368
12/08/2013	2013	122AL41498	Bronte	F	2	J	0.526315789	B	0.333333333
14/08/2013	2013	198SD41500	Yersinia	F	1	L	0.229508197	B	0.131147541
14/08/2013	2013	198SD41500	Yersinia	F	1	L	0.229508197	B	0.081967213
14/08/2013	2013	200SD41500	Verruca	F	2	L	0.639344262	B	0.590163934
14/08/2013	2013	200SD41500	Verruca	F	2	L	0.639344262	B	0.393442623
14/08/2013	2013	200SD41500	Verruca	F	2	L	0.639344262	B	0.393442623
14/08/2013	2013	206SD41500	Narco	M	1	L	0.524590164	B	0.016393443
14/08/2013	2013	206SD41500	Narco	M	1	L	0.524590164	B	0.016393443
14/08/2013	2013	206SD41500	Narco	M	1	L	0.524590164	B	0.016393443
14/08/2013	2013	206SD41500	Narco	M	1	L	0.524590164	B	0.016393443
15/08/2013	2013	204AL41501	Bubonica	F	2	L	0.098360656	B	0.016393443
15/08/2013	2013	210AL41501	Crabs	M	1	L	0.360655738	B	-0.180327869
15/08/2013	2013	210AL41501	Crabs	M	1	L	0.360655738	B	0.31147541
15/08/2013	2013	210AL41501	Crabs	M	1	L	0.360655738	B	-0.262295082
15/08/2013	2013	211AL41501	Wart	M	1	L	0.409836066	B	-0.163934426
15/08/2013	2013	211AL41501	Wart	M	1	L	0.409836066	B	-0.196721311
15/08/2013	2013	213AL41501	Mogadishu	M	2	L	0.901639344	B	0.508196721
17/08/2013	2013	217SD41503	ShyGuy	M	2	L	0.918032787	B	0.885245902
17/08/2013	2013	229SD41503	Verruca	F	2	L	0.639344262	B	0.37704918
20/08/2013	2013	237SD41506	Homer	M	1	J	0.368421053	B	0.157894737
20/08/2013	2013	240SD41506	Tolkien	M	1	J	0.684210526	B	-0.122807018
20/08/2013	2013	244SD41506	Voltaire	M	2	J	1	B	0.543859649
21/08/2013	2013	302AL41507	Brazzaville	F	2	J	0.403508772	B	0.245614035
21/08/2013	2013	304AL41507	Steinbeck	M	1	J	0.596491228	B	0.421052632
21/08/2013	2013	82BG41507	Melbourne	M	2	J	0.929824561	B	0.070175439
21/08/2013	2013	83BG41507	Shelley	F	1	J	0.192982456	B	-0.01754386
21/08/2013	2013	92BG41507	Brazzaville	F	2	J	0.403508772	B	0.245614035
21/08/2013	2013	92BG41507	Brazzaville	F	2	J	0.403508772	B	0.228070175
21/08/2013	2013	314AL41507	Niamey	F	2	J	0.719298246	B	0.192982456
21/08/2013	2013	315AL41507	Bronte	F	2	J	0.526315789	B	0.280701754
23/08/2013	2013	258SD41509	Hovertron	M	1	J	0.543859649	B	0.087719298
23/08/2013	2013	261SD41509	Harare	F	2	J	0.280701754	B	0.228070175
23/08/2013	2013	264SD41509	Shelley	F	1	J	0.192982456	B	0.105263158
23/08/2013	2013	112BG41509	Varicella	F	2	L	0.770491803	B	0.262295082
23/08/2013	2013	112BG41509	Varicella	F	2	L	0.770491803	B	0.31147541
26/08/2013	2013	280SD41512	Yaoulera	M	1	J	0.473684211	B	0.263157895
26/08/2013	2013	280SD41512	Yaoulera	M	1	J	0.473684211	B	0.263157895
26/08/2013	2013	286SD41512	Okavango	M	2	J	0.877192982	B	0.684210526
26/08/2013	2013	286SD41512	Okavango	M	2	J	0.877192982	B	0.684210526
26/08/2013	2013	286SD41512	Okavango	M	2	J	0.877192982	B	0.105263158
26/08/2013	2013	288SD41512	Kafka	M	1	J	0.614035088	B	0.140350877
26/08/2013	2013	289SD41512	Bronte	F	2	J	0.526315789	B	0.245614035
26/08/2013	2013	289SD41512	Bronte	F	2	J	0.526315789	B	0.01754386
26/08/2013	2013	115BG41512	Lice	F	2	L	0.475409836	B	0.409836066
26/08/2013	2013	116BG41512	Verruca	F	2	L	0.639344262	B	0.37704918
26/08/2013	2013	116BG41512	Verruca	F	2	L	0.639344262	B	0.131147541
26/08/2013	2013	119BG41512	Salmonella	F	2	L	0.131147541	B	-0.131147541
26/08/2013	2013	123BG41512	Scurvy	M	1	L	0.06557377	B	-0.081967213
27/08/2013	2013	312AL41513	Schistosomiasis	M	1	L	0.245901639	B	0.196721311
27/08/2013	2013	319AL41513	IBS	M	1	L	0.62295082	B	0.016393443
31/08/2013	2013	336AL41517	Brazzaville	F	2	J	0.403508772	B	0.245614035
31/08/2013	2013	294SD41517	Malaria	F	2	L	0.31147541	B	-0.049180328
31/08/2013	2013	296SD41517	Scorbut	M	2	L	0.885245902	B	0.721311475
31/08/2013	2013	298SD41517	Myra	F	2	L	0.819672131	B	0.295081967
31/08/2013	2013	298SD41517	Myra	F	2	L	0.819672131	B	0.295081967
31/08/2013	2013	298SD41517	Myra	F	2	L	0.819672131	B	0.295081967
31/08/2013	2013	299SD41517	Kate	F	2	L	0.68852459	B	0.344262295
31/08/2013	2013	299SD41517	Kate	F	2	L	0.68852459	B	0.016393443
31/08/2013	2013	301SD41517	Ringworm	F	2	L	0.213114754	B	-0.442622951
31/08/2013	2013	301SD41517	Ringworm	F	2	L	0.213114754	B	-0.540983607
02/09/2013	2013	400AL41519	Cryptosporidium	M	1	L	0.262295082	B	0.114754098
02/09/2013	2013	402AL41519	Pseudomonas	F	2	L	0.180327869	B	-0.163934426
02/09/2013	2013	407AL41519	Necrosis	M	1	L	0.573770492	B	0.262295082
02/09/2013	2013	413AL41519	Grippon	M	1	L	0.049180328	B	-0.196721311
02/09/2013	2013	413AL41519	Grippon	M	1	L	0.049180328	B	-0.196721311
02/09/2013	2013	413AL41519	Grippon	M	1	L	0.049180328	B	-0.196721311
02/09/2013	2013	413AL41519	Grippon	M	1	L	0.049180328	B	-0.196721311
02/09/2013	2013	413AL41519	Grippon	M	1	L	0.049180328	B	-0.098360656
02/09/2013	2013	413AL41519	Grippon	M	1	L	0.049180328	B	-0.196721311
06/09/2013	2013	454AL41523	Darwin	M	2	J	0.947368421	B	0.50877193
06/09/2013	2013	454AL41523	Darwin	M	2	J	0.947368421	B	0.052631579
06/09/2013	2013	455AL41523	Voltaire	M	2	J	1	B	0.105263158
06/09/2013	2013	455AL41523	Voltaire	M	2	J	1	B	0.192982456
06/09/2013	2013	323SD41523	Toxocara	F	1	L	0.147540984	B	-0.540983607
06/09/2013	2013	323SD41523	Toxocara	F	1	L	0.147540984	B	-0.032786885
10/09/2013	2013	347SD41527	JK	F	2	J	0.807017544	B	0.385964912
10/09/2013	2013	114BG41527	PortoNovo	M	2	L	0.93442623	B	0.295081967
10/09/2013	2013	114BG41527	PortoNovo	M	2	L	0.93442623	B	0.295081967
10/09/2013	2013	119BG41527	Leishy	F	2	L	0.672131148	B	0.426229508
10/09/2013	2013	121BG41527	Leech	M	2	L	0.868852459	B	0.016393443
10/09/2013	2013	122BG41527	Rubella	F	2	L	0.803278689	B	0.442622951
14/09/2013	2013	132BG41531	Tolkien	M	1	J	0.684210526	B	0.052631579
14/09/2013	2013	145BG41531	Kinshasa	F	2	J	0.771929825	B	0.140350877
15/09/2013	2013	335SD41532	Myra	F	2	L	0.819672131	B	0.180327869
15/09/2013	2013	335SD41532	Myra	F	2	L	0.819672131	B	0.180327869
15/09/2013	2013	338SD41532	Grippon	M	1	L	0.049180328	B	-0.278688525
15/09/2013	2013	341SD41532	Schistosomiasis	M	1	L	0.245901639	B	-0.06557377
18/09/2013	2013	349SD41535	Niamey	F	2	J	0.719298246	B	0.561403509
18/09/2013	2013	350SD41535	Pratchett	M	1	J	0.736842105	B	0.157894737
18/09/2013	2013	356SD41535	Lusaka	F	2	J	0.438596491	B	0.035087719
18/09/2013	2013	356SD41535	Lusaka	F	2	J	0.438596491	B	0.035087719
18/09/2013	2013	130BG41535	Shingles	M	1	L	0.491803279	B	-0.032786885
18/09/2013	2013	133BG41535	Accra	M	2	L	0.983606557	B	0.31147541
18/09/2013	2013	135BG41535	Narco	M	1	L	0.524590164	B	0.06557377
18/09/2013	2013	144BG41535	Bruise	M	1	L	0.606557377	B	0.229508197
20/09/2013	2013	472AL41537	Schtroumpf	M	1	J	0.210526316	B	-0.421052632
20/09/2013	2013	475AL41537	Tolstoy	M	1	J	0.456140351	B	0.350877193
20/09/2013	2013	475AL41537	Tolstoy	M	1	J	0.456140351	B	0.350877193
20/09/2013	2013	476AL41537	Adelaide	F	2	J	0.50877193	B	0.350877193
20/09/2013	2013	154BG41537	Melbourne	M	2	J	0.929824561	B	0.122807018
20/09/2013	2013	154BG41537	Melbourne	M	2	J	0.929824561	B	0.298245614
20/09/2013	2013	154BG41537	Melbourne	M	2	J	0.929824561	B	0.157894737
23/09/2013	2013	209BG41540	JK	F	2	J	0.807017544	B	0.684210526
27/09/2013	2013	364SD41544	Yaoulera	M	1	J	0.473684211	B	0.456140351
27/09/2013	2013	369SD41544	Huxley	M	1	J	0.228070175	B	-0.245614035
27/09/2013	2013	303BG41544	Kafka	M	1	J	0.614035088	B	0.087719298
27/09/2013	2013	303BG41544	Kafka	M	1	J	0.614035088	B	-0.070175439
27/09/2013	2013	311BG41544	Melbourne	M	2	J	0.929824561	B	0.070175439
27/09/2013	2013	311BG41544	Melbourne	M	2	J	0.929824561	B	0.070175439
27/09/2013	2013	314BG41544	Voltaire	M	2	J	1	B	0.192982456
29/09/2013	2013	327BG41546	Psoriasis	M	1	L	0.344262295	B	-0.147540984
15/10/2013	2013	402BG41562	Darwin	M	2	L	0.967213115	B	0.786885246
15/10/2013	2013	402BG41562	Darwin	M	2	L	0.967213115	B	0.360655738
15/10/2013	2013	406BG41562	Bruise	M	1	L	0.606557377	B	0.081967213
15/10/2013	2013	428SD41562	Kate	F	2	L	0.68852459	B	0.655737705
15/10/2013	2013	428SD41562	Kate	F	2	L	0.68852459	B	0.590163934
15/10/2013	2013	432SD41562	Grippon	M	1	L	0.049180328	B	-0.344262295
16/10/2013	2013	900AL41563	Accra	M	2	L	0.983606557	B	0.31147541
16/10/2013	2013	900AL41563	Accra	M	2	L	0.983606557	B	0.31147541
16/10/2013	2013	900AL41563	Accra	M	2	L	0.983606557	B	0.885245902
16/10/2013	2013	903AL41563	Psoriasis	M	1	L	0.344262295	B	0.278688525
07/08/2013	2013	182SD41493	Verruca	F	2	L	0.639344262	B	0.163934426
11/08/2013	2013	179SD41497	Okavango	M	2	J	0.877192982	B	0.087719298
14/08/2013	2013	200SD41500	Verruca	F	2	L	0.639344262	B	0.426229508
17/08/2013	2013	226SD41503	Varicella	F	2	L	0.770491803	B	0.459016393
20/08/2013	2013	239SD41506	Austen	F	1	J	0.631578947	B	0.456140351
20/08/2013	2013	244SD41506	Voltaire	M	2	J	1	B	0.438596491
26/08/2013	2013	277SD41512	Kinshasa	F	2	J	0.771929825	B	0.175438596
26/08/2013	2013	278SD41512	Austen	F	1	J	0.631578947	B	-0.122807018
26/08/2013	2013	289SD41512	Bronte	F	2	J	0.526315789	B	0.01754386
26/08/2013	2013	290SD41512	Steinbeck	M	1	J	0.596491228	B	0.315789474
31/08/2013	2013	336AL41517	Brazzaville	F	2	J	0.403508772	B	0.052631579
31/08/2013	2013	299SD41517	Kate	F	2	L	0.68852459	B	0.016393443
02/09/2013	2013	407AL41519	Necrosis	M	1	L	0.573770492	B	-0.016393443
06/09/2013	2013	320SD41523	Scorbut	M	2	L	0.885245902	B	0.131147541
10/09/2013	2013	350SD41527	Melbourne	M	2	J	0.929824561	B	0.140350877
15/09/2013	2013	337SD41532	Limpopo	M	2	L	1	B	0.245901639
18/09/2013	2013	352SD41535	Freetown	F	2	J	0.789473684	B	0.192982456
18/09/2013	2013	355SD41535	Tolkien	M	1	J	0.684210526	B	0.052631579
27/09/2013	2013	314BG41544	Voltaire	M	2	J	1	B	0.035087719
15/10/2013	2013	402BG41562	Darwin	M	2	L	0.967213115	B	0.786885246
15/10/2013	2013	402BG41562	Darwin	M	2	L	0.967213115	B	0.114754098
15/10/2013	2013	405BG41562	Ulcer	F	1	L	0.557377049	B	0.31147541
15/10/2013	2013	406BG41562	Bruise	M	1	L	0.606557377	B	0.557377049
15/10/2013	2013	431SD41562	PortoNovo	M	2	L	0.93442623	B	0.62295082
16/10/2013	2013	900AL41563	Accra	M	2	L	0.983606557	B	0.31147541
28/08/2012	2012	421MP41149	Malaria	F	2	L	0.52	A	-0.125
28/08/2012	2012	42MC41149	Konakry	M	2	J	0.849056604	A	-0.018867925
28/08/2012	2012	36SO41149	Lome	F	2	J	0.566037736	A	-0.037735849
29/08/2012	2012	470MK41150	Shigella	F	2	L	0.2	A	0.08
29/08/2012	2012	470MK41150	Shigella	F	2	L	0.2	A	-0.31
29/08/2012	2012	72MK41150	Bilharzia	F	2	L	0.04	A	-0.88
29/08/2012	2012	72MK41150	Bilharzia	F	2	L	0.04	A	-0.43
29/08/2012	2012	297AL41150	Filaria	F	2	L	0.64	B	0.4
29/08/2012	2012	297AL41150	Filaria	F	2	L	0.64	B	0.54
29/08/2012	2012	298AL41150	Kate	F	2	L	0.5	A	-0.28
29/08/2012	2012	298AL41150	Kate	F	2	L	0.5	A	-0.42
29/08/2012	2012	301AL41150	Varicella	F	2	L	0.68	A	-0.1
29/08/2012	2012	303AL41150	IBS	M	1	L	0.74	A	0.3
30/08/2012	2012	305AL41151	Necrosis	M	1	L	0.4	B	0.24
30/08/2012	2012	311AL41151	CJD	M	1	L	0.46	B	0.3
30/08/2012	2012	481MK41151	Carroll	F	1	J	0.056603774	B	0.056603774
30/08/2012	2012	483MK41151	Pratchett	M	1	J	0.528301887	A	0.075471698
30/08/2012	2012	431MP41151	Kate	F	2	L	0.5	A	0.46
30/08/2012	2012	432MP41151	Psoriasis	M	1	L	0.44	A	-0.54
31/08/2012	2012	437MP41152	Scrapie	M	1	L	0.76	A	0.22
31/08/2012	2012	437MP41152	Scrapie	M	1	L	0.76	A	0.4
31/08/2012	2012	439MP41152	Yersinia	F	1	L	0.12	A	-0.33
31/08/2012	2012	440MP41152	Schistosomiasis	M	1	L	0.22	A	-0.44
31/08/2012	2012	444MP41152	IBS	M	1	L	0.74	A	0.233333333
01/09/2012	2012	486MK41153	Taenia	F	1	L	0.06	A	-0.92
01/09/2012	2012	488MK41153	Ulcer	F	1	L	0.32	A	0.32
01/09/2012	2012	489MK41153	Necrosis	M	1	L	0.4	A	-0.53
02/09/2012	2012	318AL41154	Harare	F	2	J	0.188679245	A	-0.20754717
02/09/2012	2012	78MC41154	Eczema	F	2	L	0.6	A	0.04
02/09/2012	2012	494MK41154	Nairobi	F	2	J	0.264150943	A	-0.603773585
03/09/2012	2012	57SO41155	Sydney	M	2	J	0.811320755	A	0.163522013
03/09/2012	2012	460MP41155	She-Ra	F	1	J	0	A	-0.075471698
03/09/2012	2012	467MP41155	Lome	F	2	J	0.566037736	A	-0.106918239
03/09/2012	2012	467MP41155	Lome	F	2	J	0.566037736	A	-0.41509434
04/09/2012	2012	337AL41156	Tolstoy	M	1	J	0.075471698	B	-0.037735849
04/09/2012	2012	504MK41156	Bruise	M	1	L	0.58	B	0.52
05/09/2012	2012	63SO41157	Bilharzia	F	2	L	0.04	A	-0.6
05/09/2012	2012	506MK41157	Fitzgerald	M	1	J	0.132075472	A	-0.716981132
05/09/2012	2012	506MK41157	Fitzgerald	M	1	J	0.132075472	A	-0.301886792
05/09/2012	2012	507MK41157	Dickens	M	1	J	0.377358491	B	-0.377358491
06/09/2012	2012	512MK41158	Doyle	F	1	J	0.396226415	B	-0.075471698
06/09/2012	2012	512MK41158	Doyle	F	1	J	0.396226415	B	-0.075471698
06/09/2012	2012	512MK41158	Doyle	F	1	J	0.396226415	B	-0.075471698
06/09/2012	2012	347AL41158	Cestode	M	1	L	0.16	A	-0.48
06/09/2012	2012	351AL41158	Shingles	M	1	L	0.7	A	-0.11
06/09/2012	2012	351AL41158	Shingles	M	1	L	0.7	B	0.3
06/09/2012	2012	352AL41158	Legionella	F	1	L	0.14	A	-0.52
07/09/2012	2012	475MP41159	Scurvy	M	1	L	0.02	A	-0.613333333
07/09/2012	2012	475MP41159	Scurvy	M	1	L	0.02	A	-0.9
07/09/2012	2012	475MP41159	Scurvy	M	1	L	0.02	A	-0.595
07/09/2012	2012	475MP41159	Scurvy	M	1	L	0.02	A	-0.613333333
07/09/2012	2012	475MP41159	Scurvy	M	1	L	0.02	A	-0.9
07/09/2012	2012	475MP41159	Scurvy	M	1	L	0.02	A	-0.595
07/09/2012	2012	478MP41159	Rickets	M	1	L	0.38	A	-0.014285714
07/09/2012	2012	478MP41159	Rickets	M	1	L	0.38	A	-0.03
07/09/2012	2012	479MP41159	Yersinia	F	1	L	0.12	A	-0.68
08/09/2012	2012	495MP41160	Bruise	M	1	L	0.58	A	0.09
09/09/2012	2012	524MK41161	Ulcer	F	1	L	0.32	A	-0.18
09/09/2012	2012	527MK41161	Varicella	F	2	L	0.68	A	-0.24
09/09/2012	2012	527MK41161	Varicella	F	2	L	0.68	A	0.06
09/09/2012	2012	75SO41161	Hovertron	M	1	J	0.245283019	A	0
09/09/2012	2012	96MC41161	Homer	M	1	J	0.150943396	A	-0.48427673
10/09/2012	2012	504MP41162	Dickens	M	1	J	0.377358491	A	-0.026415094
10/09/2012	2012	534MK41162	Scurvy	M	1	L	0.02	A	-0.03
11/09/2012	2012	84SO41163	Pseudomonas	F	1	L	0.26	A	-0.34
11/09/2012	2012	119MC41163	Legionella	F	1	L	0.14	A	-0.33
11/09/2012	2012	120MC41163	Necrosis	M	1	L	0.4	A	0.3
12/09/2012	2012	366AL41164	JK	F	1	J	0.754716981	A	0.226415094
12/09/2012	2012	366AL41164	JK	F	1	J	0.754716981	A	0.283018868
12/09/2012	2012	370AL41164	Tolkien	M	1	J	0.679245283	A	0.386792453
12/09/2012	2012	371AL41164	Pratchett	M	1	J	0.528301887	A	0.386792453
12/09/2012	2012	526MP41164	Wart	M	1	L	0.42	A	0.026666667
12/09/2012	2012	529MP41164	IBS	M	1	L	0.74	A	0.14
12/09/2012	2012	532MP41164	Cryptosporidium	M	1	L	0.62	A	-0.02
12/09/2012	2012	540MK41164	Yaoulera	M	1	J	0.283018868	A	-0.367924528
12/09/2012	2012	541MK41164	Doyle	F	1	J	0.396226415	A	-0.094339623
13/09/2012	2012	373AL41165	Yaoulera	M	1	J	0.283018868	B	-0.075471698
13/09/2012	2012	374AL41165	Austen	F	1	J	0.358490566	B	0.20754717
13/09/2012	2012	375AL41165	Tolstoy	M	1	J	0.075471698	B	-0.018867925
13/09/2012	2012	375AL41165	Tolstoy	M	1	J	0.075471698	B	-0.396226415
13/09/2012	2012	543MK41165	IBS	M	1	L	0.74	A	0.24
13/09/2012	2012	546MK41165	Cyst	M	1	L	0.34	A	0.06
13/09/2012	2012	548MK41165	Pseudomonas	F	1	L	0.26	A	0.04
13/09/2012	2012	549MK41165	Shingles	M	1	L	0.7	A	0.23
14/09/2012	2012	535MP41166	Pratchett	M	1	J	0.528301887	A	-0.163522013
14/09/2012	2012	536MP41166	Hovertron	M	1	J	0.245283019	A	-0.396226415
14/09/2012	2012	536MP41166	Hovertron	M	1	J	0.245283019	A	0.113207547
14/09/2012	2012	539MP41166	Tolkien	M	1	J	0.679245283	A	0.509433962
14/09/2012	2012	541MP41166	Dickens	M	1	J	0.377358491	A	0.08490566
14/09/2012	2012	542MP41166	Bronte	F	1	J	0.113207547	A	-0.122641509
14/09/2012	2012	542MP41166	Bronte	F	1	J	0.113207547	A	-0.58490566
14/09/2012	2012	542MP41166	Bronte	F	1	J	0.113207547	A	-0.462264151
15/09/2012	2012	385AL41167	Crabs	M	1	L	0.78	B	0.1
15/09/2012	2012	385AL41167	Crabs	M	1	L	0.78	B	0.3
15/09/2012	2012	385AL41167	Crabs	M	1	L	0.78	B	-0.02
15/09/2012	2012	386AL41167	IBS	M	1	L	0.74	B	0.62
15/09/2012	2012	490AL41167	Yersinia	F	1	L	0.12	B	-0.4
15/09/2012	2012	490AL41167	Yersinia	F	1	L	0.12	B	-0.4
15/09/2012	2012	491AL41167	Pseudomonas	F	1	L	0.26	A	-0.74
15/09/2012	2012	128SO41167	Scurvy	M	1	L	0.02	A	-0.02
15/09/2012	2012	543MP41167	Tolstoy	M	1	J	0.075471698	A	-0.660377358
15/09/2012	2012	543MP41167	Tolstoy	M	1	J	0.075471698	A	-0.622641509
15/09/2012	2012	543MP41167	Tolstoy	M	1	J	0.075471698	A	-0.41509434
15/09/2012	2012	544MP41167	Brazzaville	F	2	J	0.452830189	A	-0.13836478
15/09/2012	2012	546MP41167	Joyce	F	1	J	0.037735849	A	-0.481132075
15/09/2012	2012	553MP41167	Mbabame	F	2	J	0.018867925	A	-0.603773585
15/09/2012	2012	560MK41167	Hovertron	M	1	J	0.245283019	A	-0.405660377
15/09/2012	2012	562MK41167	Konakry	M	2	J	0.849056604	A	0.503144654
15/09/2012	2012	567MK41167	Gaborone	F	2	J	0.339622642	A	-0.358490566
16/09/2012	2012	497AL41168	Cryptosporidium	M	1	L	0.62	A	-0.36
16/09/2012	2012	497AL41168	Cryptosporidium	M	1	L	0.62	B	-0.36
16/09/2012	2012	497AL41168	Cryptosporidium	M	1	L	0.62	B	-0.26
16/09/2012	2012	497AL41168	Cryptosporidium	M	1	L	0.62	B	-0.26
16/09/2012	2012	497AL41168	Cryptosporidium	M	1	L	0.62	B	-0.22
16/09/2012	2012	497AL41168	Cryptosporidium	M	1	L	0.62	B	-0.36
16/09/2012	2012	499AL41168	Rubella	F	2	L	0.8	B	0.5
16/09/2012	2012	499AL41168	Rubella	F	2	L	0.8	B	0.06
16/09/2012	2012	500AL41168	Pseudomonas	F	1	L	0.26	B	0.22
16/09/2012	2012	501AL41168	Wart	M	1	L	0.42	A	-0.16
16/09/2012	2012	502AL41168	Legionella	F	1	L	0.14	B	0.08
16/09/2012	2012	503AL41168	Varicella	F	2	L	0.68	B	-0.1
16/09/2012	2012	505AL41168	Eczema	F	2	L	0.6	A	-0.3
16/09/2012	2012	570MK41168	Voltaire	M	2	J	0.981132075	A	-0.018867925
16/09/2012	2012	573MK41168	Gaborone	F	2	J	0.339622642	A	-0.070754717
16/09/2012	2012	573MK41168	Gaborone	F	2	J	0.339622642	A	0.047169811
16/09/2012	2012	574MK41168	Orwell	M	1	J	0.226415094	A	0.025157233
16/09/2012	2012	576MK41168	Schtroumpf	M	1	J	0.471698113	A	-0.018867925
16/09/2012	2012	577MK41168	Joyce	F	1	J	0.037735849	A	-0.169811321
17/09/2012	2012	150SO41169	Newcastle	M	2	J	0.905660377	A	0.735849057
17/09/2012	2012	555MP41169	Cestode	M	1	L	0.16	A	-0.7
18/09/2012	2012	568MP41170	Cryptosporidium	M	1	L	0.62	A	-0.36
18/09/2012	2012	568MP41170	Cryptosporidium	M	1	L	0.62	A	0.22
18/09/2012	2012	568MP41170	Cryptosporidium	M	1	L	0.62	A	0.126666667
18/09/2012	2012	573MP41170	Psoriasis	M	1	L	0.44	A	-0.223333333
18/09/2012	2012	574MP41170	Ulcer	F	1	L	0.32	A	-0.31
18/09/2012	2012	510AL41170	Scrapie	M	1	L	0.76	A	0.66
18/09/2012	2012	512AL41170	Ringworm	F	2	L	0.36	A	-0.153333333
18/09/2012	2012	512AL41170	Ringworm	F	2	L	0.36	A	-0.2
18/09/2012	2012	515AL41170	IBS	M	1	L	0.74	B	0.04
18/09/2012	2012	515AL41170	IBS	M	1	L	0.74	A	0.34
19/09/2012	2012	158MC41171	Verruca	F	2	L	0.84	B	0.12
19/09/2012	2012	158MC41171	Verruca	F	2	L	0.84	B	0.12
19/09/2012	2012	590MK41171	Malaria	F	2	L	0.52	A	-0.16
19/09/2012	2012	522AL41171	Mystery	M	2	J	0.886792453	A	0.459119497
19/09/2012	2012	522AL41171	Mystery	M	2	J	0.886792453	A	0.094339623
20/09/2012	2012	180SO41172	Cholera	M	2	J	1	A	0.70754717
20/09/2012	2012	180SO41172	Cholera	M	2	J	1	A	0.559748428
20/09/2012	2012	180SO41172	Cholera	M	2	J	1	B	0.735849057
20/09/2012	2012	180SO41172	Cholera	M	2	J	1	A	0.402515723
20/09/2012	2012	181SO41172	Libreville	F	2	J	0.773584906	B	0.037735849
20/09/2012	2012	181SO41172	Libreville	F	2	J	0.773584906	A	-0.226415094
20/09/2012	2012	577MP41172	Gonorrhea	M	1	L	0.72	A	0.14
20/09/2012	2012	577MP41172	Gonorrhea	M	1	L	0.72	A	0.53
20/09/2012	2012	585MP41172	Rickets	M	1	L	0.38	A	-0.13
20/09/2012	2012	586MP41172	Ulcer	F	1	L	0.32	A	-0.28
21/09/2012	2012	551AL41173	Kilimanjaro	M	2	J	0.603773585	A	0.490566038
21/09/2012	2012	551AL41173	Kilimanjaro	M	2	J	0.603773585	A	0.433962264
21/09/2012	2012	552AL41173	Pretoria	F	2	J	0.41509434	B	0.226415094
21/09/2012	2012	552AL41173	Pretoria	F	2	J	0.41509434	A	-0.018867925
21/09/2012	2012	552AL41173	Pretoria	F	2	J	0.41509434	A	-0.056603774
21/09/2012	2012	189SO41173	Myra	F	2	L	0.88	B	0.52
21/09/2012	2012	590MP41173	Crabs	M	1	L	0.78	A	0.253333333
21/09/2012	2012	593MP41173	Gonorrhea	M	1	L	0.72	A	0.66
21/09/2012	2012	593MP41173	Gonorrhea	M	1	L	0.72	A	0.05
21/09/2012	2012	595MP41173	Cryptosporidium	M	1	L	0.62	A	-0.02
21/09/2012	2012	596MK41173	Freetown	F	2	J	0.735849057	A	-0.132075472
21/09/2012	2012	597MK41173	Adelaide	F	2	J	0.660377358	A	-0.226415094
21/09/2012	2012	598MK41173	Bukowski	M	2	J	0.943396226	B	0.150943396
22/09/2012	2012	603MK41174	Myra	F	2	L	0.88	A	0.372
22/09/2012	2012	603MK41174	Myra	F	2	L	0.88	B	-0.02
22/09/2012	2012	604MK41174	Shigella	F	2	L	0.2	A	-0.32
22/09/2012	2012	605MK41174	Bruise	M	1	L	0.58	A	0.38
22/09/2012	2012	175MC41174	PortoNovo	M	2	L	1	B	0.88
22/09/2012	2012	177MC41174	Scorbut	M	2	L	0.92	B	0.42
23/09/2012	2012	185MC41175	Sydney	M	2	J	0.811320755	A	0.377358491
23/09/2012	2012	189MC41175	Orwell	M	1	J	0.226415094	B	0.113207547
23/09/2012	2012	189MC41175	Orwell	M	1	J	0.226415094	B	0.094339623
23/09/2012	2012	189MC41175	Orwell	M	1	J	0.226415094	B	0.066037736
23/09/2012	2012	215SO41175	Pox	F	2	L	0.56	B	0.02
23/09/2012	2012	216SO41175	Verruca	F	2	L	0.84	B	0.1
23/09/2012	2012	216SO41175	Verruca	F	2	L	0.84	B	0.6
23/09/2012	2012	601MP41175	Nairobi	F	2	J	0.264150943	A	-0.679245283
23/09/2012	2012	603MP41175	Niamey	F	2	J	0.58490566	A	0.320754717
23/09/2012	2012	605MP41175	JK	F	1	J	0.754716981	A	-0.018867925
23/09/2012	2012	605MP41175	JK	F	1	J	0.754716981	A	0.120754717
23/09/2012	2012	606MP41175	Bronte	F	1	J	0.113207547	A	-0.257861635
23/09/2012	2012	608MP41175	Dickens	M	1	J	0.377358491	A	0.264150943
24/09/2012	2012	613MK41176	Kilimanjaro	M	2	J	0.603773585	A	0.58490566
24/09/2012	2012	615MK41176	Libreville	F	2	J	0.773584906	A	0.301886792
24/09/2012	2012	615MK41176	Libreville	F	2	J	0.773584906	A	0.132075472
24/09/2012	2012	616MK41176	Homer	M	1	J	0.150943396	A	-0.176100629
24/09/2012	2012	619MK41176	Steinbeck	M	1	J	0.433962264	A	-0.018867925
24/09/2012	2012	610MP41176	Joyce	F	1	J	0.037735849	A	-0.33490566
24/09/2012	2012	610MP41176	Joyce	F	1	J	0.037735849	A	-0.811320755
24/09/2012	2012	611MP41176	Orwell	M	1	J	0.226415094	B	-0.283018868
24/09/2012	2012	611MP41176	Orwell	M	1	J	0.226415094	A	-0.264150943
24/09/2012	2012	611MP41176	Orwell	M	1	J	0.226415094	B	-0.283018868
24/09/2012	2012	613MP41176	Pretoria	F	2	J	0.41509434	A	-0.547169811
24/09/2012	2012	613MP41176	Pretoria	F	2	J	0.41509434	A	-0.037735849
24/09/2012	2012	599MP41176	Tolkien	M	1	J	0.679245283	A	0.018867925
24/09/2012	2012	226SO41176	Scurvy	M	1	L	0.02	A	-0.597142857
24/09/2012	2012	230SO41176	Shigella	F	2	L	0.2	A	0.06
25/09/2012	2012	582AL41177	Steinbeck	M	1	J	0.433962264	B	0.037735849
25/09/2012	2012	582AL41177	Steinbeck	M	1	J	0.433962264	B	-0.037735849
25/09/2012	2012	582AL41177	Steinbeck	M	1	J	0.433962264	B	-0.245283019
25/09/2012	2012	582AL41177	Steinbeck	M	1	J	0.433962264	A	-0.012578616
25/09/2012	2012	582AL41177	Steinbeck	M	1	J	0.433962264	B	0.301886792
25/09/2012	2012	583AL41177	Tolkien	M	1	J	0.679245283	B	-0.094339623
25/09/2012	2012	622MK41177	IBS	M	1	L	0.74	A	-0.04
25/09/2012	2012	622MK41177	IBS	M	1	L	0.74	B	0.14
25/09/2012	2012	627MK41177	Gonorrhea	M	1	L	0.72	A	0.48
25/09/2012	2012	627MK41177	Gonorrhea	M	1	L	0.72	B	0.1
25/09/2012	2012	627MK41177	Gonorrhea	M	1	L	0.72	B	0.34
25/09/2012	2012	627MK41177	Gonorrhea	M	1	L	0.72	B	0.32
25/09/2012	2012	627MK41177	Gonorrhea	M	1	L	0.72	B	0.58
25/09/2012	2012	628MK41177	Bruise	M	1	L	0.58	B	0.26
25/09/2012	2012	628MK41177	Bruise	M	1	L	0.58	B	-0.3
25/09/2012	2012	628MK41177	Bruise	M	1	L	0.58	B	-0.22
25/09/2012	2012	628MK41177	Bruise	M	1	L	0.58	B	-0.3
25/09/2012	2012	629MK41177	Kate	F	2	L	0.5	A	0.026666667
25/09/2012	2012	629MK41177	Kate	F	2	L	0.5	A	0.48
25/09/2012	2012	198MC41177	Yaounde	F	2	J	0.301886792	A	-0.320754717
26/09/2012	2012	626MP41178	Kate	F	2	L	0.5	A	0.333333333
26/09/2012	2012	207MC41178	Voltaire	M	2	J	0.981132075	B	0.169811321
26/09/2012	2012	108MC41178	Kilimanjaro	M	2	J	0.603773585	B	0.075471698
27/09/2012	2012	586AL41179	Bubonica	F	1	L	0	A	-0.36
27/09/2012	2012	586AL41179	Bubonica	F	1	L	0	A	-0.2
27/09/2012	2012	588AL41179	Cyst	M	1	L	0.34	B	0.02
27/09/2012	2012	588AL41179	Cyst	M	1	L	0.34	B	-0.09
27/09/2012	2012	590AL41179	Rubella	F	2	L	0.8	B	0.36
27/09/2012	2012	590AL41179	Rubella	F	2	L	0.8	B	0.38
27/09/2012	2012	590AL41179	Rubella	F	2	L	0.8	A	0.56
27/09/2012	2012	590AL41179	Rubella	F	2	L	0.8	B	0.56
27/09/2012	2012	256SO41179	Newcastle	M	2	J	0.905660377	A	0.132075472
27/09/2012	2012	256SO41179	Newcastle	M	2	J	0.905660377	A	-0.056603774
27/09/2012	2012	266SO41179	Darwin	M	2	J	0.622641509	A	0.132075472
27/09/2012	2012	275SO41179	Okavango	M	2	J	0.716981132	A	0.150943396
27/09/2012	2012	634MK41179	Taenia	F	1	L	0.06	A	-0.78
27/09/2012	2012	634MK41179	Taenia	F	1	L	0.06	A	-0.26
27/09/2012	2012	634MK41179	Taenia	F	1	L	0.06	A	-0.512
27/09/2012	2012	636MK41179	CJD	M	1	L	0.46	A	-0.46
27/09/2012	2012	637MK41179	Lice	F	2	L	0.66	A	0.06
27/09/2012	2012	630MP41179	Homer	M	1	J	0.150943396	A	0.075471698
27/09/2012	2012	630MP41179	Homer	M	1	J	0.150943396	A	-0.20754717
27/09/2012	2012	632MP41179	Lome	F	2	J	0.566037736	A	0.20754717
27/09/2012	2012	632MP41179	Lome	F	2	J	0.566037736	A	0.018867925
27/09/2012	2012	632MP41179	Lome	F	2	J	0.566037736	A	0.040880503
27/09/2012	2012	635MP41179	Harare	F	2	J	0.188679245	A	-0.811320755
28/09/2012	2012	595AL41180	Steinbeck	M	1	J	0.433962264	A	-0.150943396
28/09/2012	2012	595AL41180	Steinbeck	M	1	J	0.433962264	A	0.188679245
28/09/2012	2012	595AL41180	Steinbeck	M	1	J	0.433962264	B	0.188679245
28/09/2012	2012	598AL41180	Austen	F	1	J	0.358490566	A	0.358490566
28/09/2012	2012	598AL41180	Austen	F	1	J	0.358490566	A	0.018867925
28/09/2012	2012	601AL41180	Okavango	M	2	J	0.716981132	A	0.154373928
28/09/2012	2012	601AL41180	Okavango	M	2	J	0.716981132	B	0.188679245
28/09/2012	2012	601AL41180	Okavango	M	2	J	0.716981132	A	0.456603774
28/09/2012	2012	602AL41180	Dickens	M	1	J	0.377358491	A	0.004716981
28/09/2012	2012	606AL41180	Sydney	M	2	J	0.811320755	A	0.150943396
28/09/2012	2012	607AL41180	Libreville	F	2	J	0.773584906	A	0.330188679
28/09/2012	2012	607AL41180	Libreville	F	2	J	0.773584906	B	0.330188679
28/09/2012	2012	607AL41180	Libreville	F	2	J	0.773584906	A	0.660377358
28/09/2012	2012	607AL41180	Libreville	F	2	J	0.773584906	B	0.660377358
28/09/2012	2012	607AL41180	Libreville	F	2	J	0.773584906	A	0.094339623
28/09/2012	2012	301JO41180	Orwell	M	1	J	0.226415094	A	0.132075472
28/09/2012	2012	306JO41180	Carroll	F	1	J	0.056603774	A	-0.622641509
28/09/2012	2012	944MK41180	IBS	M	1	L	0.74	A	0.446666667
28/09/2012	2012	645MK41180	Cyst	M	1	L	0.34	B	0.22
28/09/2012	2012	645MK41180	Cyst	M	1	L	0.34	B	-0.46
28/09/2012	2012	211MC41180	Psoriasis	M	1	L	0.44	A	0.24
28/09/2012	2012	211MC41180	Psoriasis	M	1	L	0.44	A	0.42
28/09/2012	2012	213MC41180	Pox	F	2	L	0.56	A	-0.44
28/09/2012	2012	214MC41180	Cestode	M	1	L	0.16	B	0.14
28/09/2012	2012	214MC41180	Cestode	M	1	L	0.16	A	-0.13
28/09/2012	2012	128MC41180	Varicella	F	2	L	0.68	A	0.25
29/09/2012	2012	220MC41181	Malaria	F	2	L	0.52	B	0.32
29/09/2012	2012	221MC41181	Scrapie	M	1	L	0.76	A	0.5
29/09/2012	2012	221MC41181	Scrapie	M	1	L	0.76	A	0.3
29/09/2012	2012	221MC41181	Scrapie	M	1	L	0.76	B	0.22
29/09/2012	2012	221MC41181	Scrapie	M	1	L	0.76	A	0.16
29/09/2012	2012	222MC41181	Leishy	F	2	L	0.24	A	-0.42
29/09/2012	2012	222MC41181	Leishy	F	2	L	0.24	B	-0.5
29/09/2012	2012	222MC41181	Leishy	F	2	L	0.24	B	-0.36
29/09/2012	2012	224MC41181	Myra	F	2	L	0.88	A	0.04
29/09/2012	2012	288SO41181	Lice	F	2	L	0.66	A	0.42
29/09/2012	2012	289SO41181	Kate	F	2	L	0.5	A	0.01
29/09/2012	2012	290SO41181	Leech	M	2	L	0.9	A	0.23
29/09/2012	2012	297SO41181	Yersinia	F	1	L	0.12	A	-0.23
29/09/2012	2012	640MP41181	Austen	F	1	J	0.358490566	A	-0.094339623
29/09/2012	2012	640MP41181	Austen	F	1	J	0.358490566	A	0.150943396
29/09/2012	2012	642MP41181	Bronte	F	1	J	0.113207547	A	-0.254716981
29/09/2012	2012	642MP41181	Bronte	F	1	J	0.113207547	B	-0.377358491
29/09/2012	2012	646MP41181	Adelaide	F	2	J	0.660377358	A	-0.094339623
29/09/2012	2012	646MP41181	Adelaide	F	2	J	0.660377358	A	-0.188679245
29/09/2012	2012	647MP41181	She-Ra	F	1	J	0	A	-0.245283019
29/09/2012	2012	647MP41181	She-Ra	F	1	J	0	A	-0.75
29/09/2012	2012	307JO41181	Schtroumpf	M	1	J	0.471698113	A	-0.264150943
29/09/2012	2012	307JO41181	Schtroumpf	M	1	J	0.471698113	A	-0.377358491
29/09/2012	2012	308JO41181	Huxley	M	1	J	0.094339623	A	-0.547169811
29/09/2012	2012	313JO41181	Doyle	F	1	J	0.396226415	A	-0.113207547
29/09/2012	2012	313JO41181	Doyle	F	1	J	0.396226415	A	0.320754717
29/09/2012	2012	313JO41181	Doyle	F	1	J	0.396226415	A	-0.075471698
29/09/2012	2012	314JO41181	Limpopo	M	2	J	0.830188679	A	0.094339623
29/09/2012	2012	314JO41181	Limpopo	M	2	J	0.830188679	B	0.094339623
29/09/2012	2012	314JO41181	Limpopo	M	2	J	0.830188679	A	-0.037735849
29/09/2012	2012	314JO41181	Limpopo	M	2	J	0.830188679	A	0.698113208
30/09/2012	2012	610AL41182	Shingles	M	1	L	0.7	A	0.1
30/09/2012	2012	299SO41182	Gaborone	F	2	J	0.339622642	A	0.047169811
30/09/2012	2012	305SO41182	Konakry	M	2	J	0.849056604	A	0.5
30/09/2012	2012	307SO41182	Adelaide	F	2	J	0.660377358	A	0
30/09/2012	2012	307SO41182	Adelaide	F	2	J	0.660377358	B	0.075471698
30/09/2012	2012	307SO41182	Adelaide	F	2	J	0.660377358	A	-0.132075472
30/09/2012	2012	663MK41182	Fitzgerald	M	1	J	0.132075472	A	-0.339622642
30/09/2012	2012	663MK41182	Fitzgerald	M	1	J	0.132075472	B	-0.339622642
30/09/2012	2012	664MK41182	Lome	F	2	J	0.566037736	A	-0.433962264
30/09/2012	2012	664MK41182	Lome	F	2	J	0.566037736	A	-0.062893082
30/09/2012	2012	664MK41182	Lome	F	2	J	0.566037736	A	0.037735849
30/09/2012	2012	664MK41182	Lome	F	2	J	0.566037736	A	-0.127358491
30/09/2012	2012	650MP41182	Psoriasis	M	1	L	0.44	A	0.38
30/09/2012	2012	650MP41182	Psoriasis	M	1	L	0.44	A	-0.05
30/09/2012	2012	650MP41182	Psoriasis	M	1	L	0.44	A	0.22
30/09/2012	2012	650MP41182	Psoriasis	M	1	L	0.44	A	-0.05
30/09/2012	2012	651MP41182	Crabs	M	1	L	0.78	A	0.44
30/09/2012	2012	651MP41182	Crabs	M	1	L	0.78	B	0.72
30/09/2012	2012	652MP41182	Cryptosporidium	M	1	L	0.62	A	0.48
30/09/2012	2012	652MP41182	Cryptosporidium	M	1	L	0.62	A	-0.26
30/09/2012	2012	652MP41182	Cryptosporidium	M	1	L	0.62	A	0.34
30/09/2012	2012	652MP41182	Cryptosporidium	M	1	L	0.62	A	0.32
01/10/2012	2012	611AL41183	Brazzaville	F	2	J	0.452830189	A	-0.245283019
01/10/2012	2012	611AL41183	Brazzaville	F	2	J	0.452830189	A	-0.188679245
01/10/2012	2012	612AL41183	Homer	M	1	J	0.150943396	A	0.094339623
01/10/2012	2012	612AL41183	Homer	M	1	J	0.150943396	B	0.094339623
01/10/2012	2012	612AL41183	Homer	M	1	J	0.150943396	B	0.113207547
01/10/2012	2012	612AL41183	Homer	M	1	J	0.150943396	A	0.075471698
01/10/2012	2012	613AL41183	Hovertron	M	1	J	0.245283019	A	-0.169811321
01/10/2012	2012	613AL41183	Hovertron	M	1	J	0.245283019	A	-0.157232704
01/10/2012	2012	615AL41183	Tolstoy	M	1	J	0.075471698	B	-0.150943396
01/10/2012	2012	615AL41183	Tolstoy	M	1	J	0.075471698	B	-0.037735849
01/10/2012	2012	616AL41183	Asimov	M	1	J	0.509433962	B	0.037735849
01/10/2012	2012	616AL41183	Asimov	M	1	J	0.509433962	B	0.113207547
01/10/2012	2012	616AL41183	Asimov	M	1	J	0.509433962	A	0.349056604
01/10/2012	2012	617AL41183	Fitzgerald	M	1	J	0.132075472	A	-0.018867925
01/10/2012	2012	617AL41183	Fitzgerald	M	1	J	0.132075472	A	-0.627358491
01/10/2012	2012	619AL41183	Mystery	M	2	J	0.886792453	A	0.58490566
01/10/2012	2012	619AL41183	Mystery	M	2	J	0.886792453	B	0.58490566
01/10/2012	2012	619AL41183	Mystery	M	2	J	0.886792453	B	0.58490566
01/10/2012	2012	671MK41183	Carroll	F	1	J	0.056603774	A	-0.018867925
01/10/2012	2012	671MK41183	Carroll	F	1	J	0.056603774	B	-0.018867925
01/10/2012	2012	671MK41183	Carroll	F	1	J	0.056603774	A	-0.037735849
01/10/2012	2012	671MK41183	Carroll	F	1	J	0.056603774	B	-0.037735849
01/10/2012	2012	672MK41183	Austen	F	1	J	0.358490566	A	-0.339622642
01/10/2012	2012	672MK41183	Austen	F	1	J	0.358490566	A	-0.339622642
01/10/2012	2012	672MK41183	Austen	F	1	J	0.358490566	B	-0.150943396
01/10/2012	2012	672MK41183	Austen	F	1	J	0.358490566	A	0.245283019
01/10/2012	2012	672MK41183	Austen	F	1	J	0.358490566	B	0.245283019
01/10/2012	2012	672MK41183	Austen	F	1	J	0.358490566	B	0.245283019
01/10/2012	2012	675MK41183	Pretoria	F	2	J	0.41509434	A	0.037735849
01/10/2012	2012	676MK41183	Bukowski	M	2	J	0.943396226	B	0.150943396
01/10/2012	2012	677MK41183	Lusaka	F	2	J	0.641509434	A	0.452830189
01/10/2012	2012	677MK41183	Lusaka	F	2	J	0.641509434	B	0.452830189
01/10/2012	2012	677MK41183	Lusaka	F	2	J	0.641509434	A	0.150943396
01/10/2012	2012	230MC41183	Crabs	M	1	L	0.78	A	-0.02
01/10/2012	2012	230MC41183	Crabs	M	1	L	0.78	A	-0.02
01/10/2012	2012	231MC41183	PortoNovo	M	2	L	1	A	0.18
01/10/2012	2012	231MC41183	PortoNovo	M	2	L	1	A	0.44
01/10/2012	2012	232MC41183	Leishy	F	2	L	0.24	B	-0.5
01/10/2012	2012	232MC41183	Leishy	F	2	L	0.24	A	0.1
01/10/2012	2012	234MC41183	Malaria	F	2	L	0.52	A	-0.06
01/10/2012	2012	235MC41183	Scrapie	M	1	L	0.76	A	0.56
01/10/2012	2012	238MC41183	IBS	M	1	L	0.74	A	0.02
01/10/2012	2012	238MC41183	IBS	M	1	L	0.74	B	0.12
01/10/2012	2012	316JO41183	Yersinia	F	1	L	0.12	A	-0.56
01/10/2012	2012	316JO41183	Yersinia	F	1	L	0.12	B	-0.4
01/10/2012	2012	316JO41183	Yersinia	F	1	L	0.12	A	-0.68
01/10/2012	2012	317JO41183	Verruca	F	2	L	0.84	B	0.16
01/10/2012	2012	321JO41183	Scurvy	M	1	L	0.02	A	-0.55
01/10/2012	2012	321JO41183	Scurvy	M	1	L	0.02	A	-0.56
01/10/2012	2012	321JO41183	Scurvy	M	1	L	0.02	A	-0.88
01/10/2012	2012	325JO41183	Rickets	M	1	L	0.38	A	-0.4
01/10/2012	2012	325JO41183	Rickets	M	1	L	0.38	B	-0.4
02/10/2012	2012	243MC41184	Limpopo	M	2	J	0.830188679	A	0.811320755
02/10/2012	2012	243MC41184	Limpopo	M	2	J	0.830188679	A	0.056603774
02/10/2012	2012	245MC41184	Schtroumpf	M	1	J	0.471698113	A	-0.377358491
02/10/2012	2012	247MC41184	Joyce	F	1	J	0.037735849	A	-0.320754717
02/10/2012	2012	320SO41184	Alopecia	F	2	L	0.3	B	0.1
02/10/2012	2012	336SO41184	Shigella	F	2	L	0.2	A	-0.066666667
02/10/2012	2012	336SO41184	Shigella	F	2	L	0.2	A	-0.22
03/10/2012	2012	655MP41185	Eczema	F	2	L	0.6	A	0.026666667
03/10/2012	2012	657MP41185	Lice	F	2	L	0.66	A	0.09
03/10/2012	2012	657MP41185	Lice	F	2	L	0.66	A	-0.14
03/10/2012	2012	659MP41185	Shingles	M	1	L	0.7	A	0.64
03/10/2012	2012	660MP41185	Rickets	M	1	L	0.38	A	0.13
03/10/2012	2012	660MP41185	Rickets	M	1	L	0.38	A	-0.6
03/10/2012	2012	661MP41185	Pneumonia	F	2	L	0.08	A	-0.48
03/10/2012	2012	664MP41185	Leech	M	2	L	0.9	A	0.34
03/10/2012	2012	686MK41185	She-Ra	F	1	J	0	A	-0.094339623
03/10/2012	2012	687MK41185	Newcastle	M	2	J	0.905660377	A	0.509433962
04/10/2012	2012	259MC41186	Cryptosporidium	M	1	L	0.62	A	-0.1
04/10/2012	2012	260MC41186	IBS	M	1	L	0.74	A	0.58
04/10/2012	2012	260MC41186	IBS	M	1	L	0.74	A	-0.26
04/10/2012	2012	260MC41186	IBS	M	1	L	0.74	A	-0.14
04/10/2012	2012	261MC41186	Cyst	M	1	L	0.34	A	0.02
04/10/2012	2012	261MC41186	Cyst	M	1	L	0.34	A	0.18
04/10/2012	2012	330JO41186	Bronte	F	1	J	0.113207547	A	-0.188679245
04/10/2012	2012	331JO41186	Yaounde	F	2	J	0.301886792	A	-0.58490566
04/10/2012	2012	331JO41186	Yaounde	F	2	J	0.301886792	A	-0.433962264
04/10/2012	2012	332JO41186	Harare	F	2	J	0.188679245	A	0.169811321
04/10/2012	2012	332JO41186	Harare	F	2	J	0.188679245	B	0.169811321
04/10/2012	2012	332JO41186	Harare	F	2	J	0.188679245	A	-0.150943396
05/10/2012	2012	346SO41187	Gland	M	2	L	0.98	A	0.72
05/10/2012	2012	348SO41187	Verruca	F	2	L	0.84	A	0.78
05/10/2012	2012	348SO41187	Verruca	F	2	L	0.84	A	-0.16
05/10/2012	2012	350SO41187	Filaria	F	2	L	0.64	A	-0.088
05/10/2012	2012	350SO41187	Filaria	F	2	L	0.64	B	0.04
05/10/2012	2012	352SO41187	Scorbut	M	2	L	0.92	A	0.43
05/10/2012	2012	355SO41187	Ringworm	F	2	L	0.36	A	-0.18
05/10/2012	2012	355SO41187	Ringworm	F	2	L	0.36	A	0.32
05/10/2012	2012	340JO41187	Libreville	F	2	J	0.773584906	A	0.396226415
05/10/2012	2012	340JO41187	Libreville	F	2	J	0.773584906	B	0.396226415
05/10/2012	2012	342JO41187	Asimov	M	1	J	0.509433962	A	-0.018867925
05/10/2012	2012	343JO41187	Lusaka	F	2	J	0.641509434	A	0.58490566
05/10/2012	2012	345JO41187	Tolstoy	M	1	J	0.075471698	B	-0.132075472
05/10/2012	2012	345JO41187	Tolstoy	M	1	J	0.075471698	A	-0.660377358
05/10/2012	2012	347JO41187	She-Ra	F	1	J	0	A	-0.679245283
06/10/2012	2012	700AL41188	Wart	M	1	L	0.42	A	0.28
06/10/2012	2012	700AL41188	Wart	M	1	L	0.42	B	-0.44
06/10/2012	2012	700AL41188	Wart	M	1	L	0.42	A	-0.32
06/10/2012	2012	372SO41188	Sydney	M	2	J	0.811320755	A	0.018867925
06/10/2012	2012	691MK41188	Scampi	F	2	J	0.490566038	A	-0.320754717
06/10/2012	2012	695MK41188	Huxley	M	1	J	0.094339623	A	-0.245283019
06/10/2012	2012	695MK41188	Huxley	M	1	J	0.094339623	B	-0.113207547
06/10/2012	2012	696MK41188	Joyce	F	1	J	0.037735849	A	-0.41509434
06/10/2012	2012	696MK41188	Joyce	F	1	J	0.037735849	B	-0.41509434
06/10/2012	2012	664MP41188	Gonorrhea	M	1	L	0.72	A	0.58
06/10/2012	2012	669MP41188	Cestode	M	1	L	0.16	A	-0.7
06/10/2012	2012	669MP41188	Cestode	M	1	L	0.16	A	-0.7
06/10/2012	2012	671MP41188	Scrapie	M	1	L	0.76	A	0.62
06/10/2012	2012	672MP41188	Malaria	F	2	L	0.52	A	0.4
06/10/2012	2012	672MP41188	Malaria	F	2	L	0.52	A	-0.28
06/10/2012	2012	673MP41188	Legionella	F	1	L	0.14	A	-0.38
06/10/2012	2012	673MP41188	Legionella	F	1	L	0.14	B	-0.38
07/10/2012	2012	711AL41189	Pratchett	M	1	J	0.528301887	A	0.094339623
07/10/2012	2012	712AL41189	Niamey	F	2	J	0.58490566	A	0.283018868
07/10/2012	2012	712AL41189	Niamey	F	2	J	0.58490566	A	0.367924528
07/10/2012	2012	712AL41189	Niamey	F	2	J	0.58490566	B	0.490566038
07/10/2012	2012	713MC41189	Schtroumpf	M	1	J	0.471698113	B	0.433962264
07/10/2012	2012	713MC41189	Schtroumpf	M	1	J	0.471698113	B	0.433962264
07/10/2012	2012	714MC41189	Kilimanjaro	M	2	J	0.603773585	A	0.327044025
07/10/2012	2012	264MC41189	Scampi	F	2	J	0.490566038	A	-0.094339623
07/10/2012	2012	350JO41189	Legionella	F	1	L	0.14	A	-0.84
07/10/2012	2012	350JO41189	Legionella	F	1	L	0.14	A	0.08
07/10/2012	2012	699MK41189	Varicella	F	2	L	0.68	A	0.48
07/10/2012	2012	699MK41189	Varicella	F	2	L	0.68	B	-0.12
07/10/2012	2012	700MK41189	Gonorrhea	M	1	L	0.72	A	0.2
07/10/2012	2012	701MK41189	Rubella	F	2	L	0.8	B	0.28
07/10/2012	2012	701MK41189	Rubella	F	2	L	0.8	A	-0.18
07/10/2012	2012	702MK41189	Psoriasis	M	1	L	0.44	A	-0.02
07/10/2012	2012	698MK41189	Bubonica	F	1	L	0	A	-0.04
07/10/2012	2012	353JO41189	Yersinia	F	1	L	0.12	B	-0.5
07/10/2012	2012	353JO41189	Yersinia	F	1	L	0.12	A	-0.72
07/10/2012	2012	354JO41189	Cyst	M	1	L	0.34	A	-0.42
07/10/2012	2012	356JO41189	Eczema	F	2	L	0.6	A	0.18
08/10/2012	2012	721AL41190	Shigella	F	2	L	0.2	A	-0.68
08/10/2012	2012	721AL41190	Shigella	F	2	L	0.2	A	-0.53
08/10/2012	2012	721AL41190	Shigella	F	2	L	0.2	A	-0.153333333
08/10/2012	2012	721AL41190	Shigella	F	2	L	0.2	B	0.08
08/10/2012	2012	723AL41190	Crabs	M	1	L	0.78	B	-0.02
08/10/2012	2012	377SO41190	Dave	M	2	J	0.962264151	A	0.037735849
08/10/2012	2012	679MP41190	Dickens	M	1	J	0.377358491	A	-0.29245283
08/10/2012	2012	680MP41190	Fitzgerald	M	1	J	0.132075472	A	-0.377358491
08/10/2012	2012	681MP41190	Bronte	F	1	J	0.113207547	A	-0.603773585
08/10/2012	2012	681MP41190	Bronte	F	1	J	0.113207547	B	-0.396226415
08/10/2012	2012	681MP41190	Bronte	F	1	J	0.113207547	A	-0.396226415
08/10/2012	2012	274MC41190	Shelley	F	1	J	0.20754717	A	-0.396226415
08/10/2012	2012	275MC41190	Asimov	M	1	J	0.509433962	A	-0.132075472
08/10/2012	2012	276MC41190	Lusaka	F	2	J	0.641509434	A	0.169811321
09/10/2012	2012	400SO41191	Kilimanjaro	M	2	J	0.603773585	A	0.339622642
09/10/2012	2012	405SO41191	Newcastle	M	2	J	0.905660377	A	0.716981132
09/10/2012	2012	405SO41191	Newcastle	M	2	J	0.905660377	B	0.716981132
09/10/2012	2012	410SO41191	Huxley	M	1	J	0.094339623	A	0.037735849
09/10/2012	2012	420SO41191	Schtroumpf	M	1	J	0.471698113	A	-0.018867925
09/10/2012	2012	688MP41191	CJD	M	1	L	0.46	A	0.4
09/10/2012	2012	688MP41191	CJD	M	1	L	0.46	A	0.2
09/10/2012	2012	688MP41191	CJD	M	1	L	0.46	B	0.2
09/10/2012	2012	689MP41191	Hookworm	F	2	L	0.54	A	-0.26
09/10/2012	2012	689MP41191	Hookworm	F	2	L	0.54	A	-0.06
09/10/2012	2012	690MP41191	Eczema	F	2	L	0.6	B	0.3
09/10/2012	2012	690MP41191	Eczema	F	2	L	0.6	B	0.3
09/10/2012	2012	694MP41191	Leech	M	2	L	0.9	B	0.9
09/10/2012	2012	694MP41191	Leech	M	2	L	0.9	A	0.66
09/10/2012	2012	694MP41191	Leech	M	2	L	0.9	A	0.86
09/10/2012	2012	694MP41191	Leech	M	2	L	0.9	B	0.86
09/10/2012	2012	371JO41191	Mystery	M	2	J	0.886792453	B	0.339622642
09/10/2012	2012	371JO41191	Mystery	M	2	J	0.886792453	A	0.113207547
09/10/2012	2012	372JO41191	Libreville	F	2	J	0.773584906	A	-0.169811321
09/10/2012	2012	763JO41191	Gaborone	F	2	J	0.339622642	A	-0.622641509
09/10/2012	2012	379JO41191	Yaounde	F	2	J	0.301886792	A	-0.547169811
09/10/2012	2012	379JO41191	Yaounde	F	2	J	0.301886792	A	-0.603773585
09/10/2012	2012	380JO41191	Kinshasa	F	2	J	0.698113208	B	0.037735849
09/10/2012	2012	380JO41191	Kinshasa	F	2	J	0.698113208	A	0.037735849
09/10/2012	2012	380JO41191	Kinshasa	F	2	J	0.698113208	A	0.188679245
10/10/2012	2012	446SO41192	Steinbeck	M	1	J	0.433962264	A	0.301886792
10/10/2012	2012	448SO41192	Melbourne	M	2	J	0.79245283	A	0.339622642
10/10/2012	2012	714MK41192	Bruise	M	1	L	0.58	A	0.02
10/10/2012	2012	714MK41192	Bruise	M	1	L	0.58	B	0.02
10/10/2012	2012	715MK41192	Psoriasis	M	1	L	0.44	B	-0.08
10/10/2012	2012	284MC41192	Bubonica	F	1	L	0	A	-0.12
10/10/2012	2012	284MC41192	Bubonica	F	1	L	0	A	-0.44
10/10/2012	2012	285MC41192	PortoNovo	M	2	L	1	A	0.8
10/10/2012	2012	285MC41192	PortoNovo	M	2	L	1	B	0.8
10/10/2012	2012	285MC41192	PortoNovo	M	2	L	1	A	0.1
10/10/2012	2012	285MC41192	PortoNovo	M	2	L	1	B	0.54
10/10/2012	2012	286MC41192	Cestode	M	1	L	0.16	A	-0.04
11/10/2012	2012	697MP41193	Melbourne	M	2	J	0.79245283	A	0.41509434
11/10/2012	2012	697MP41193	Melbourne	M	2	J	0.79245283	A	0.056603774
11/10/2012	2012	701MP41193	Mystery	M	2	J	0.886792453	A	0.849056604
11/10/2012	2012	702MP41193	Libreville	F	2	J	0.773584906	A	-0.113207547
11/10/2012	2012	703MP41193	Mbabame	F	2	J	0.018867925	A	-0.754716981
11/10/2012	2012	703MP41193	Mbabame	F	2	J	0.018867925	A	0.018867925
11/10/2012	2012	391JO41193	Orwell	M	1	J	0.226415094	B	-0.358490566
11/10/2012	2012	393JO41193	Harare	F	2	J	0.188679245	A	0.188679245
11/10/2012	2012	393JO41193	Harare	F	2	J	0.188679245	B	0.188679245
11/10/2012	2012	394JO41193	Pratchett	M	1	J	0.528301887	A	0.452830189
11/10/2012	2012	718MK41193	Psoriasis	M	1	L	0.44	B	0.12
11/10/2012	2012	719MK41193	Scorbut	M	2	L	0.92	B	0.72
11/10/2012	2012	742MK41193	Bubonica	F	1	L	0	A	-0.06
11/10/2012	2012	742MK41193	Bubonica	F	1	L	0	B	-0.06
11/10/2012	2012	742MK41193	Bubonica	F	1	L	0	A	-0.44
12/10/2012	2012	705MP41194	JK	F	1	J	0.754716981	B	0.641509434
12/10/2012	2012	705MP41194	JK	F	1	J	0.754716981	A	-0.018867925
12/10/2012	2012	713MP41194	Freetown	F	2	J	0.735849057	A	-0.264150943
13/10/2012	2012	295MC41195	Tolkien	M	1	J	0.679245283	A	0.528301887
13/10/2012	2012	754MK41195	Myra	F	2	L	0.88	A	0.1
13/10/2012	2012	754MK41195	Myra	F	2	L	0.88	A	0.08
13/10/2012	2012	755MK41195	Filaria	F	2	L	0.64	A	0.45
13/10/2012	2012	755MK41195	Filaria	F	2	L	0.64	B	0.44
13/10/2012	2012	755MK41195	Filaria	F	2	L	0.64	B	0.44
13/10/2012	2012	755MK41195	Filaria	F	2	L	0.64	A	-0.26
13/10/2012	2012	715MP41195	Scurvy	M	1	L	0.02	A	-0.4
13/10/2012	2012	719MP41195	Bruise	M	1	L	0.58	A	-0.06
13/10/2012	2012	723MP41195	Cestode	M	1	L	0.16	A	-0.6
14/10/2012	2012	411JO41196	Leishy	F	2	L	0.24	A	-0.76
14/10/2012	2012	298MC41196	Rubella	F	2	L	0.8	A	0.22
14/10/2012	2012	298MC41196	Rubella	F	2	L	0.8	A	0.2
