# Supplementary material for: Switching spatial scale reveals dominance-dependent social foraging tactics in a wild primate
Source: PeerJ. 2017 Jun 30;5:e3462. doi: 10.7717/peerj.3462 (PMC5494171; doi:10.7717/peerj.3462)
Supplement: Supplemental Information 4 — Dominance rank data needed for random draws in simulations (analysis 2). [file peerj-05-3462-s004.csv]

2012_J	2013_J	2012_L	2013_L
0	0	0	0
0.018867925	0.01754386	0.02	0.016393443
0.037735849	0.035087719	0.04	0.032786885
0.056603774	0.052631579	0.06	0.049180328
0.075471698	0.070175439	0.08	0.06557377
0.094339623	0.087719298	0.1	0.081967213
0.113207547	0.105263158	0.12	0.098360656
0.132075472	0.122807018	0.14	0.114754098
0.150943396	0.140350877	0.16	0.131147541
0.169811321	0.157894737	0.18	0.147540984
0.188679245	0.175438596	0.2	0.163934426
0.20754717	0.192982456	0.22	0.180327869
0.226415094	0.210526316	0.24	0.196721311
0.245283019	0.228070175	0.26	0.213114754
0.264150943	0.245614035	0.28	0.229508197
0.283018868	0.263157895	0.3	0.245901639
0.301886792	0.280701754	0.32	0.262295082
0.320754717	0.298245614	0.34	0.278688525
0.339622642	0.315789474	0.36	0.295081967
0.358490566	0.333333333	0.38	0.31147541
0.377358491	0.350877193	0.4	0.327868852
0.396226415	0.368421053	0.42	0.344262295
0.41509434	0.385964912	0.44	0.360655738
0.433962264	0.403508772	0.46	0.37704918
0.452830189	0.421052632	0.48	0.393442623
0.471698113	0.438596491	0.5	0.409836066
0.490566038	0.456140351	0.52	0.426229508
0.509433962	0.473684211	0.54	0.442622951
0.528301887	0.49122807	0.56	0.459016393
0.547169811	0.50877193	0.58	0.475409836
0.566037736	0.526315789	0.6	0.491803279
0.58490566	0.543859649	0.62	0.508196721
0.603773585	0.561403509	0.64	0.524590164
0.622641509	0.578947368	0.66	0.540983607
0.641509434	0.596491228	0.68	0.557377049
0.660377358	0.614035088	0.7	0.573770492
0.679245283	0.631578947	0.72	0.590163934
0.698113208	0.649122807	0.74	0.606557377
0.716981132	0.666666667	0.76	0.62295082
0.735849057	0.684210526	0.78	0.639344262
0.754716981	0.701754386	0.8	0.655737705
0.773584906	0.719298246	0.82	0.672131148
0.79245283	0.736842105	0.84	0.68852459
0.811320755	0.754385965	0.86	0.704918033
0.830188679	0.771929825	0.88	0.721311475
0.849056604	0.789473684	0.9	0.737704918
0.867924528	0.807017544	0.92	0.754098361
0.886792453	0.824561404	0.94	0.770491803
0.905660377	0.842105263	0.96	0.786885246
0.924528302	0.859649123	0.98	0.803278689
0.943396226	0.877192982	1	0.819672131
0.962264151	0.894736842		0.836065574
0.981132075	0.912280702		0.852459016
1	0.929824561		0.868852459
	0.947368421		0.885245902
	0.964912281		0.901639344
	0.98245614		0.918032787
	1		0.93442623
			0.950819672
			0.967213115
			0.983606557
			1
