# Supplementary material for: Switching spatial scale reveals dominance-dependent social foraging tactics in a wild primate
Source: PeerJ. 2017 Jun 30;5:e3462. doi: 10.7717/peerj.3462 (PMC5494171; doi:10.7717/peerj.3462)
Supplement: Supplemental Information 5 — Data for competitive exclusion analysis (analysis 3). [file peerj-05-3462-s005.csv]

Date	Year	FollowID	FocalID	Sex	AgeClassBinary	Troop	DominanceRank	SpatialScale	Supp
07/08/2013	2013	182SD41493	Verruca	F	2	L	0.639344262	A	Y
11/08/2013	2013	179SD41497	Okavango	M	2	J	0.877192982	A	N
14/08/2013	2013	198SD41500	Yersinia	F	1	L	0.229508197	A	N
14/08/2013	2013	200SD41500	Verruca	F	2	L	0.639344262	A	Y
15/08/2013	2013	201AL41501	Fluke	M	1	L	0.196721311	A	N
15/08/2013	2013	201AL41501	Fluke	M	1	L	0.196721311	A	N
15/08/2013	2013	202AL41501	IBS	M	1	L	0.62295082	A	N
15/08/2013	2013	203AL41501	Scorbut	M	2	L	0.885245902	A	N
15/08/2013	2013	204AL41501	Bubonica	F	2	L	0.098360656	A	N
15/08/2013	2013	211AL41501	Wart	M	1	L	0.409836066	A	N
15/08/2013	2013	212AL41501	Ulcer	F	1	L	0.557377049	A	N
15/08/2013	2013	212AL41501	Ulcer	F	1	L	0.557377049	A	N
15/08/2013	2013	213AL41501	Mogadishu	M	2	L	0.901639344	A	Y
15/08/2013	2013	213AL41501	Mogadishu	M	2	L	0.901639344	A	N
17/08/2013	2013	220SD41503	Bilharzia	F	2	L	0	A	N
17/08/2013	2013	224SD41503	Shigella	F	2	L	0.163934426	A	N
17/08/2013	2013	225SD41503	CJD	M	1	L	0.590163934	A	N
17/08/2013	2013	226SD41503	Varicella	F	2	L	0.770491803	A	N
17/08/2013	2013	227SD41503	Bunion	M	1	L	0.508196721	A	N
17/08/2013	2013	228SD41503	Bruise	M	1	L	0.606557377	A	N
17/08/2013	2013	230SD41503	Shigella	F	2	L	0.163934426	A	N
17/08/2013	2013	231SD41503	Hookworm	F	2	L	0.737704918	A	N
20/08/2013	2013	237SD41506	Homer	M	1	J	0.368421053	A	N
20/08/2013	2013	239SD41506	Austen	F	1	J	0.631578947	A	N
20/08/2013	2013	240SD41506	Tolkien	M	1	J	0.684210526	A	N
20/08/2013	2013	240SD41506	Tolkien	M	1	J	0.684210526	A	N
20/08/2013	2013	244SD41506	Voltaire	M	2	J	1	A	Y
20/08/2013	2013	246SD41506	Homer	M	1	J	0.368421053	A	N
20/08/2013	2013	247SD41506	Carroll	F	1	J	0.087719298	A	N
20/08/2013	2013	76BG41506	Shelley	F	1	J	0.192982456	A	N
20/08/2013	2013	76BG41506	Shelley	F	1	J	0.192982456	A	N
21/08/2013	2013	301AL41507	Hovertron	M	1	J	0.543859649	A	N
21/08/2013	2013	301AL41507	Hovertron	M	1	J	0.543859649	A	N
21/08/2013	2013	306AL41507	Doyle	F	1	J	0.105263158	A	N
21/08/2013	2013	306AL41507	Doyle	F	1	J	0.105263158	A	N
21/08/2013	2013	83BG41507	Shelley	F	1	J	0.192982456	A	N
21/08/2013	2013	84BG41507	Harare	F	2	J	0.280701754	A	N
21/08/2013	2013	86BG41507	Orwell	M	1	J	0.578947368	A	N
21/08/2013	2013	87BG41507	Lome	F	2	J	0.666666667	A	N
21/08/2013	2013	90BG41507	Freetown	F	2	J	0.789473684	A	N
21/08/2013	2013	310AL41507	Pratchett	M	1	J	0.736842105	A	N
21/08/2013	2013	314AL41507	Niamey	F	2	J	0.719298246	A	N
21/08/2013	2013	316AL41507	Tolkien	M	1	J	0.684210526	A	N
23/08/2013	2013	258SD41509	Hovertron	M	1	J	0.543859649	A	N
23/08/2013	2013	258SD41509	Hovertron	M	1	J	0.543859649	A	N
23/08/2013	2013	264SD41509	Shelley	F	1	J	0.192982456	A	N
23/08/2013	2013	264SD41509	Shelley	F	1	J	0.192982456	A	N
23/08/2013	2013	264SD41509	Shelley	F	1	J	0.192982456	A	N
23/08/2013	2013	265SD41509	Yaounde	F	2	J	0.070175439	A	N
23/08/2013	2013	270SD41509	Pretoria	F	2	J	0.350877193	A	N
23/08/2013	2013	98BG41509	ShyGuy	M	2	L	0.918032787	A	N
23/08/2013	2013	103BG41509	Fluke	M	1	L	0.196721311	A	N
23/08/2013	2013	105BG41509	Scurvy	M	1	L	0.06557377	A	N
23/08/2013	2013	107BG41509	Legionella	F	1	L	0.081967213	A	N
23/08/2013	2013	108BG41509	Pox	F	2	L	0.721311475	A	N
23/08/2013	2013	108BG41509	Pox	F	2	L	0.721311475	A	N
23/08/2013	2013	112BG41509	Varicella	F	2	L	0.770491803	A	N
23/08/2013	2013	112BG41509	Varicella	F	2	L	0.770491803	A	N
26/08/2013	2013	281SD41512	Carroll	F	1	J	0.087719298	A	N
26/08/2013	2013	285SD41512	Schtroumpf	M	1	J	0.210526316	A	N
26/08/2013	2013	286SD41512	Okavango	M	2	J	0.877192982	A	N
26/08/2013	2013	289SD41512	Bronte	F	2	J	0.526315789	A	Y
26/08/2013	2013	290SD41512	Steinbeck	M	1	J	0.596491228	A	N
26/08/2013	2013	116BG41512	Verruca	F	2	L	0.639344262	A	N
26/08/2013	2013	118BG41512	Toxocara	F	1	L	0.147540984	A	N
26/08/2013	2013	122BG41512	Scrapie	M	1	L	0.754098361	A	N
26/08/2013	2013	122BG41512	Scrapie	M	1	L	0.754098361	A	N
26/08/2013	2013	123BG41512	Scurvy	M	1	L	0.06557377	A	N
27/08/2013	2013	314AL41513	Crabs	M	1	L	0.360655738	A	N
27/08/2013	2013	316AL41513	Scrapie	M	1	L	0.754098361	A	N
27/08/2013	2013	317AL41513	Cestode	M	1	L	0.37704918	A	N
27/08/2013	2013	319AL41513	IBS	M	1	L	0.62295082	A	N
31/08/2013	2013	334AL41517	Pretoria	F	2	J	0.350877193	A	N
31/08/2013	2013	335AL41517	Lome	F	2	J	0.666666667	A	N
31/08/2013	2013	338AL41517	Kafka	M	1	J	0.614035088	A	N
31/08/2013	2013	293SD41517	Gonorrhea	M	1	L	0.655737705	A	N
31/08/2013	2013	295SD41517	Psoriasis	M	1	L	0.344262295	A	N
31/08/2013	2013	296SD41517	Scorbut	M	2	L	0.885245902	A	N
31/08/2013	2013	298SD41517	Myra	F	2	L	0.819672131	A	N
31/08/2013	2013	299SD41517	Kate	F	2	L	0.68852459	A	N
31/08/2013	2013	299SD41517	Kate	F	2	L	0.68852459	A	N
31/08/2013	2013	301SD41517	Ringworm	F	2	L	0.213114754	A	N
02/09/2013	2013	405AL41519	Rickets	M	1	L	0.327868852	A	N
02/09/2013	2013	406AL41519	Schistosomiasis	M	1	L	0.245901639	A	N
02/09/2013	2013	407AL41519	Necrosis	M	1	L	0.573770492	A	N
02/09/2013	2013	409AL41519	Salmonella	F	2	L	0.131147541	A	N
02/09/2013	2013	413AL41519	Grippon	M	1	L	0.049180328	A	N
02/09/2013	2013	414AL41519	Shingles	M	1	L	0.491803279	A	N
03/09/2013	2013	419AL41520	Freetown	F	2	J	0.789473684	A	N
03/09/2013	2013	419AL41520	Freetown	F	2	J	0.789473684	A	N
03/09/2013	2013	420AL41520	Joyce	F	1	J	0.175438596	A	N
03/09/2013	2013	423AL41520	Gaborone	F	2	J	0.315789474	A	N
03/09/2013	2013	425AL41520	Hovertron	M	1	J	0.543859649	A	N
03/09/2013	2013	425AL41520	Hovertron	M	1	J	0.543859649	A	N
03/09/2013	2013	426AL41520	Yaoulera	M	1	J	0.473684211	A	N
03/09/2013	2013	427AL41520	Adelaide	F	2	J	0.50877193	A	N
06/09/2013	2013	456AL41523	Nairobi	F	2	J	0.157894737	A	N
06/09/2013	2013	456AL41523	Nairobi	F	2	J	0.157894737	A	N
06/09/2013	2013	458AL41523	Tolstoy	M	1	J	0.456140351	A	N
06/09/2013	2013	460AL41523	Lome	F	2	J	0.666666667	A	N
06/09/2013	2013	460AL41523	Lome	F	2	J	0.666666667	A	N
06/09/2013	2013	460AL41523	Lome	F	2	J	0.666666667	A	N
06/09/2013	2013	463AL41523	Pratchett	M	1	J	0.736842105	A	N
06/09/2013	2013	315SD41523	Pseudomonas	F	2	L	0.180327869	A	N
06/09/2013	2013	323SD41523	Toxocara	F	1	L	0.147540984	A	N
10/09/2013	2013	347SD41527	JK	F	2	J	0.807017544	A	N
10/09/2013	2013	348SD41527	Hovertron	M	1	J	0.543859649	A	N
10/09/2013	2013	349SD41527	Nairobi	F	2	J	0.157894737	A	N
10/09/2013	2013	350SD41527	Melbourne	M	2	J	0.929824561	A	Y
10/09/2013	2013	116BG41527	Shigella	F	2	L	0.163934426	A	Y
10/09/2013	2013	119BG41527	Leishy	F	2	L	0.672131148	A	N
10/09/2013	2013	122BG41527	Rubella	F	2	L	0.803278689	A	N
10/09/2013	2013	122BG41527	Rubella	F	2	L	0.803278689	A	N
10/09/2013	2013	126BG41527	Pseudomonas	F	2	L	0.180327869	A	N
10/09/2013	2013	127BG41527	Myra	F	2	L	0.819672131	A	N
10/09/2013	2013	127BG41527	Myra	F	2	L	0.819672131	A	N
14/09/2013	2013	134BG41531	Gaborone	F	2	J	0.315789474	A	N
14/09/2013	2013	134BG41531	Gaborone	F	2	J	0.315789474	A	N
14/09/2013	2013	135BG41531	Mbabame	F	2	J	0.052631579	A	N
14/09/2013	2013	135BG41531	Mbabame	F	2	J	0.052631579	A	N
14/09/2013	2013	137BG41531	Libreville	F	2	J	0.842105263	A	N
14/09/2013	2013	139BG41531	Joyce	F	1	J	0.175438596	A	N
14/09/2013	2013	144BG41531	Okavango	M	2	J	0.877192982	A	N
14/09/2013	2013	144BG41531	Okavango	M	2	J	0.877192982	A	N
14/09/2013	2013	144BG41531	Okavango	M	2	J	0.877192982	A	N
14/09/2013	2013	145BG41531	Kinshasa	F	2	J	0.771929825	A	N
14/09/2013	2013	145BG41531	Kinshasa	F	2	J	0.771929825	A	N
14/09/2013	2013	146BG41531	Hovertron	M	1	J	0.543859649	A	N
14/09/2013	2013	146BG41531	Hovertron	M	1	J	0.543859649	A	N
15/09/2013	2013	332SD41532	Pneumonia	F	2	L	0.032786885	A	N
15/09/2013	2013	333SD41532	Necrosis	M	1	L	0.573770492	A	N
15/09/2013	2013	333SD41532	Necrosis	M	1	L	0.573770492	A	N
15/09/2013	2013	336SD41532	Pox	F	2	L	0.721311475	A	N
15/09/2013	2013	340SD41532	Leishy	F	2	L	0.672131148	A	Y
15/09/2013	2013	341SD41532	Schistosomiasis	M	1	L	0.245901639	A	N
15/09/2013	2013	342SD41532	Kuru	M	2	L	0.950819672	A	N
18/09/2013	2013	346SD41535	Fitzgerald	M	1	J	0.385964912	A	N
18/09/2013	2013	347SD41535	Scampi	F	2	J	0.561403509	A	N
18/09/2013	2013	347SD41535	Scampi	F	2	J	0.561403509	A	N
18/09/2013	2013	348SD41535	Tolstoy	M	1	J	0.456140351	A	N
18/09/2013	2013	349SD41535	Niamey	F	2	J	0.719298246	A	N
18/09/2013	2013	349SD41535	Niamey	F	2	J	0.719298246	A	N
18/09/2013	2013	349SD41535	Niamey	F	2	J	0.719298246	A	N
18/09/2013	2013	354SD41535	Asimov	M	1	J	0.245614035	A	N
18/09/2013	2013	355SD41535	Tolkien	M	1	J	0.684210526	A	N
18/09/2013	2013	356SD41535	Lusaka	F	2	J	0.438596491	A	N
18/09/2013	2013	357SD41535	Orwell	M	1	J	0.578947368	A	N
18/09/2013	2013	131BG41535	Ulcer	F	1	L	0.557377049	A	N
18/09/2013	2013	132BG41535	Rickets	M	1	L	0.327868852	A	N
18/09/2013	2013	134BG41535	Lice	F	2	L	0.475409836	A	N
18/09/2013	2013	134BG41535	Lice	F	2	L	0.475409836	A	N
18/09/2013	2013	134BG41535	Lice	F	2	L	0.475409836	A	N
18/09/2013	2013	135BG41535	Narco	M	1	L	0.524590164	A	N
18/09/2013	2013	135BG41535	Narco	M	1	L	0.524590164	A	N
18/09/2013	2013	140BG41535	Bubonica	F	2	L	0.098360656	A	N
18/09/2013	2013	143BG41535	Leishy	F	2	L	0.672131148	A	N
18/09/2013	2013	144BG41535	Bruise	M	1	L	0.606557377	A	N
20/09/2013	2013	472AL41537	Schtroumpf	M	1	J	0.210526316	A	N
20/09/2013	2013	472AL41537	Schtroumpf	M	1	J	0.210526316	A	N
20/09/2013	2013	474AL41537	Shelley	F	1	J	0.192982456	A	N
20/09/2013	2013	474AL41537	Shelley	F	1	J	0.192982456	A	N
20/09/2013	2013	475AL41537	Tolstoy	M	1	J	0.456140351	A	N
20/09/2013	2013	476AL41537	Adelaide	F	2	J	0.50877193	A	N
20/09/2013	2013	477AL41537	She-Ra	F	1	J	0	A	N
20/09/2013	2013	477AL41537	She-Ra	F	1	J	0	A	N
20/09/2013	2013	481AL41537	Fitzgerald	M	1	J	0.385964912	A	N
20/09/2013	2013	481AL41537	Fitzgerald	M	1	J	0.385964912	A	Y
20/09/2013	2013	482AL41537	Joyce	F	1	J	0.175438596	A	N
20/09/2013	2013	482AL41537	Joyce	F	1	J	0.175438596	A	N
20/09/2013	2013	484AL41537	Hovertron	M	1	J	0.543859649	A	N
20/09/2013	2013	484AL41537	Hovertron	M	1	J	0.543859649	A	N
20/09/2013	2013	150BG41537	Austen	F	1	J	0.631578947	A	N
20/09/2013	2013	150BG41537	Austen	F	1	J	0.631578947	A	N
20/09/2013	2013	154BG41537	Melbourne	M	2	J	0.929824561	A	N
20/09/2013	2013	156BG41537	Mbabame	F	2	J	0.052631579	A	N
20/09/2013	2013	156BG41537	Mbabame	F	2	J	0.052631579	A	N
20/09/2013	2013	161BG41537	Okavango	M	2	J	0.877192982	A	N
23/09/2013	2013	202BG41540	Shelley	F	1	J	0.192982456	A	N
23/09/2013	2013	204BG41540	Homer	M	1	J	0.368421053	A	N
23/09/2013	2013	206BG41540	Bronte	F	2	J	0.526315789	A	N
23/09/2013	2013	208BG41540	Yaoulera	M	1	J	0.473684211	A	N
23/09/2013	2013	209BG41540	JK	F	2	J	0.807017544	A	N
23/09/2013	2013	210BG41540	Gaborone	F	2	J	0.315789474	A	N
23/09/2013	2013	211BG41540	Kinshasa	F	2	J	0.771929825	A	N
23/09/2013	2013	211BG41540	Kinshasa	F	2	J	0.771929825	A	Y
23/09/2013	2013	213BG41540	Austen	F	1	J	0.631578947	A	N
23/09/2013	2013	213BG41540	Austen	F	1	J	0.631578947	A	N
27/09/2013	2013	363SD41544	Dickens	M	1	J	0.701754386	A	N
27/09/2013	2013	368SD41544	Orwell	M	1	J	0.578947368	A	N
27/09/2013	2013	374SD41544	Harare	F	2	J	0.280701754	A	N
27/09/2013	2013	375SD41544	Shelley	F	1	J	0.192982456	A	N
27/09/2013	2013	375SD41544	Shelley	F	1	J	0.192982456	A	N
27/09/2013	2013	375SD41544	Shelley	F	1	J	0.192982456	A	N
27/09/2013	2013	376SD41544	Homer	M	1	J	0.368421053	A	N
27/09/2013	2013	377SD41544	Niamey	F	2	J	0.719298246	A	N
27/09/2013	2013	377SD41544	Niamey	F	2	J	0.719298246	A	N
27/09/2013	2013	300BG41544	Scampi	F	2	J	0.561403509	A	N
27/09/2013	2013	301BG41544	Lome	F	2	J	0.666666667	A	N
27/09/2013	2013	304BG41544	Doyle	F	1	J	0.105263158	A	N
27/09/2013	2013	306BG41544	Schtroumpf	M	1	J	0.210526316	A	N
27/09/2013	2013	307BG41544	Kilimanjaro	M	2	J	0.894736842	A	N
27/09/2013	2013	309BG41544	Tolkien	M	1	J	0.684210526	A	N
27/09/2013	2013	310BG41544	JK	F	2	J	0.807017544	A	N
27/09/2013	2013	310BG41544	JK	F	2	J	0.807017544	A	N
27/09/2013	2013	311BG41544	Melbourne	M	2	J	0.929824561	A	N
27/09/2013	2013	314BG41544	Voltaire	M	2	J	1	A	N
27/09/2013	2013	314BG41544	Voltaire	M	2	J	1	A	Y
27/09/2013	2013	314BG41544	Voltaire	M	2	J	1	A	N
27/09/2013	2013	315BG41544	Austen	F	1	J	0.631578947	A	N
27/09/2013	2013	317BG41544	Gaborone	F	2	J	0.315789474	A	N
29/09/2013	2013	505AL41546	Crabs	M	1	L	0.360655738	A	N
29/09/2013	2013	508AL41546	Wart	M	1	L	0.409836066	A	N
29/09/2013	2013	508AL41546	Wart	M	1	L	0.409836066	A	N
29/09/2013	2013	512AL41546	Gonorrhea	M	1	L	0.655737705	A	N
29/09/2013	2013	515AL41546	Pseudomonas	F	2	L	0.180327869	A	N
29/09/2013	2013	325BG41546	Kuru	M	2	L	0.950819672	A	Y
29/09/2013	2013	326BG41546	Bruise	M	1	L	0.606557377	A	N
29/09/2013	2013	327BG41546	Psoriasis	M	1	L	0.344262295	A	N
29/09/2013	2013	335BG41546	Alopecia	F	2	L	0.393442623	A	N
29/09/2013	2013	335BG41546	Alopecia	F	2	L	0.393442623	A	N
30/09/2013	2013	387SD41547	Kampala	F	2	J	0.122807018	A	N
30/09/2013	2013	388SD41547	Gaborone	F	2	J	0.315789474	A	N
07/10/2013	2013	419SD41554	Lome	F	2	J	0.666666667	A	N
15/10/2013	2013	402BG41562	Darwin	M	2	L	0.967213115	A	Y
15/10/2013	2013	403BG41562	Eczema	F	2	L	0.442622951	A	N
15/10/2013	2013	406BG41562	Bruise	M	1	L	0.606557377	A	Y
15/10/2013	2013	411BG41562	Lice	F	2	L	0.475409836	A	N
15/10/2013	2013	428SD41562	Kate	F	2	L	0.68852459	A	N
15/10/2013	2013	428SD41562	Kate	F	2	L	0.68852459	A	N
15/10/2013	2013	429SD41562	Shingles	M	1	L	0.491803279	A	N
15/10/2013	2013	429SD41562	Shingles	M	1	L	0.491803279	A	N
15/10/2013	2013	435SD41562	Crabs	M	1	L	0.360655738	A	N
05/08/2013	2013	172SD41491	Lusaka	F	2	J	0.438596491	B	Y
05/08/2013	2013	172SD41491	Lusaka	F	2	J	0.438596491	B	Y
07/08/2013	2013	107AL41493	Malaria	F	2	L	0.31147541	B	N
07/08/2013	2013	107AL41493	Malaria	F	2	L	0.31147541	B	Y
07/08/2013	2013	177SD41493	Cyst	M	1	L	0.540983607	B	Y
07/08/2013	2013	182SD41493	Verruca	F	2	L	0.639344262	B	Y
07/08/2013	2013	182SD41493	Verruca	F	2	L	0.639344262	B	Y
07/08/2013	2013	184SD41493	Kuru	M	2	L	0.950819672	B	N
11/08/2013	2013	190SD41497	Lome	F	2	J	0.666666667	B	Y
12/08/2013	2013	122AL41498	Bronte	F	2	J	0.526315789	B	Y
14/08/2013	2013	198SD41500	Yersinia	F	1	L	0.229508197	B	N
14/08/2013	2013	198SD41500	Yersinia	F	1	L	0.229508197	B	N
14/08/2013	2013	200SD41500	Verruca	F	2	L	0.639344262	B	Y
14/08/2013	2013	200SD41500	Verruca	F	2	L	0.639344262	B	Y
14/08/2013	2013	200SD41500	Verruca	F	2	L	0.639344262	B	Y
14/08/2013	2013	206SD41500	Narco	M	1	L	0.524590164	B	Y
14/08/2013	2013	206SD41500	Narco	M	1	L	0.524590164	B	N
14/08/2013	2013	206SD41500	Narco	M	1	L	0.524590164	B	N
14/08/2013	2013	206SD41500	Narco	M	1	L	0.524590164	B	Y
15/08/2013	2013	204AL41501	Bubonica	F	2	L	0.098360656	B	N
15/08/2013	2013	210AL41501	Crabs	M	1	L	0.360655738	B	N
15/08/2013	2013	210AL41501	Crabs	M	1	L	0.360655738	B	Y
15/08/2013	2013	210AL41501	Crabs	M	1	L	0.360655738	B	N
15/08/2013	2013	211AL41501	Wart	M	1	L	0.409836066	B	Y
15/08/2013	2013	211AL41501	Wart	M	1	L	0.409836066	B	Y
15/08/2013	2013	213AL41501	Mogadishu	M	2	L	0.901639344	B	N
17/08/2013	2013	217SD41503	ShyGuy	M	2	L	0.918032787	B	Y
17/08/2013	2013	229SD41503	Verruca	F	2	L	0.639344262	B	Y
20/08/2013	2013	237SD41506	Homer	M	1	J	0.368421053	B	Y
20/08/2013	2013	240SD41506	Tolkien	M	1	J	0.684210526	B	Y
20/08/2013	2013	244SD41506	Voltaire	M	2	J	1	B	Y
21/08/2013	2013	302AL41507	Brazzaville	F	2	J	0.403508772	B	Y
21/08/2013	2013	304AL41507	Steinbeck	M	1	J	0.596491228	B	Y
21/08/2013	2013	82BG41507	Melbourne	M	2	J	0.929824561	B	Y
21/08/2013	2013	83BG41507	Shelley	F	1	J	0.192982456	B	Y
21/08/2013	2013	92BG41507	Brazzaville	F	2	J	0.403508772	B	N
21/08/2013	2013	92BG41507	Brazzaville	F	2	J	0.403508772	B	Y
21/08/2013	2013	314AL41507	Niamey	F	2	J	0.719298246	B	Y
21/08/2013	2013	315AL41507	Bronte	F	2	J	0.526315789	B	Y
23/08/2013	2013	258SD41509	Hovertron	M	1	J	0.543859649	B	Y
23/08/2013	2013	261SD41509	Harare	F	2	J	0.280701754	B	Y
23/08/2013	2013	264SD41509	Shelley	F	1	J	0.192982456	B	Y
23/08/2013	2013	112BG41509	Varicella	F	2	L	0.770491803	B	N
23/08/2013	2013	112BG41509	Varicella	F	2	L	0.770491803	B	N
26/08/2013	2013	280SD41512	Yaoulera	M	1	J	0.473684211	B	Y
26/08/2013	2013	280SD41512	Yaoulera	M	1	J	0.473684211	B	Y
26/08/2013	2013	286SD41512	Okavango	M	2	J	0.877192982	B	Y
26/08/2013	2013	286SD41512	Okavango	M	2	J	0.877192982	B	Y
26/08/2013	2013	286SD41512	Okavango	M	2	J	0.877192982	B	Y
26/08/2013	2013	288SD41512	Kafka	M	1	J	0.614035088	B	N
26/08/2013	2013	289SD41512	Bronte	F	2	J	0.526315789	B	Y
26/08/2013	2013	289SD41512	Bronte	F	2	J	0.526315789	B	Y
26/08/2013	2013	115BG41512	Lice	F	2	L	0.475409836	B	Y
26/08/2013	2013	116BG41512	Verruca	F	2	L	0.639344262	B	N
26/08/2013	2013	116BG41512	Verruca	F	2	L	0.639344262	B	N
26/08/2013	2013	119BG41512	Salmonella	F	2	L	0.131147541	B	N
26/08/2013	2013	123BG41512	Scurvy	M	1	L	0.06557377	B	N
27/08/2013	2013	312AL41513	Schistosomiasis	M	1	L	0.245901639	B	Y
27/08/2013	2013	319AL41513	IBS	M	1	L	0.62295082	B	N
31/08/2013	2013	336AL41517	Brazzaville	F	2	J	0.403508772	B	Y
31/08/2013	2013	294SD41517	Malaria	F	2	L	0.31147541	B	Y
31/08/2013	2013	296SD41517	Scorbut	M	2	L	0.885245902	B	N
31/08/2013	2013	298SD41517	Myra	F	2	L	0.819672131	B	N
31/08/2013	2013	298SD41517	Myra	F	2	L	0.819672131	B	Y
31/08/2013	2013	298SD41517	Myra	F	2	L	0.819672131	B	Y
31/08/2013	2013	299SD41517	Kate	F	2	L	0.68852459	B	Y
31/08/2013	2013	299SD41517	Kate	F	2	L	0.68852459	B	Y
31/08/2013	2013	301SD41517	Ringworm	F	2	L	0.213114754	B	Y
31/08/2013	2013	301SD41517	Ringworm	F	2	L	0.213114754	B	N
02/09/2013	2013	402AL41519	Pseudomonas	F	2	L	0.180327869	B	Y
02/09/2013	2013	407AL41519	Necrosis	M	1	L	0.573770492	B	N
02/09/2013	2013	413AL41519	Grippon	M	1	L	0.049180328	B	Y
02/09/2013	2013	413AL41519	Grippon	M	1	L	0.049180328	B	Y
02/09/2013	2013	413AL41519	Grippon	M	1	L	0.049180328	B	Y
02/09/2013	2013	413AL41519	Grippon	M	1	L	0.049180328	B	N
02/09/2013	2013	413AL41519	Grippon	M	1	L	0.049180328	B	N
06/09/2013	2013	454AL41523	Darwin	M	2	J	0.947368421	B	Y
06/09/2013	2013	454AL41523	Darwin	M	2	J	0.947368421	B	Y
06/09/2013	2013	455AL41523	Voltaire	M	2	J	1	B	Y
06/09/2013	2013	455AL41523	Voltaire	M	2	J	1	B	Y
06/09/2013	2013	323SD41523	Toxocara	F	1	L	0.147540984	B	N
06/09/2013	2013	323SD41523	Toxocara	F	1	L	0.147540984	B	N
10/09/2013	2013	347SD41527	JK	F	2	J	0.807017544	B	Y
10/09/2013	2013	114BG41527	PortoNovo	M	2	L	0.93442623	B	N
10/09/2013	2013	114BG41527	PortoNovo	M	2	L	0.93442623	B	Y
10/09/2013	2013	119BG41527	Leishy	F	2	L	0.672131148	B	N
10/09/2013	2013	121BG41527	Leech	M	2	L	0.868852459	B	N
10/09/2013	2013	122BG41527	Rubella	F	2	L	0.803278689	B	N
14/09/2013	2013	132BG41531	Tolkien	M	1	J	0.684210526	B	Y
14/09/2013	2013	145BG41531	Kinshasa	F	2	J	0.771929825	B	N
15/09/2013	2013	335SD41532	Myra	F	2	L	0.819672131	B	Y
15/09/2013	2013	335SD41532	Myra	F	2	L	0.819672131	B	Y
15/09/2013	2013	338SD41532	Grippon	M	1	L	0.049180328	B	N
15/09/2013	2013	341SD41532	Schistosomiasis	M	1	L	0.245901639	B	N
18/09/2013	2013	349SD41535	Niamey	F	2	J	0.719298246	B	Y
18/09/2013	2013	350SD41535	Pratchett	M	1	J	0.736842105	B	Y
18/09/2013	2013	356SD41535	Lusaka	F	2	J	0.438596491	B	Y
18/09/2013	2013	356SD41535	Lusaka	F	2	J	0.438596491	B	Y
18/09/2013	2013	130BG41535	Shingles	M	1	L	0.491803279	B	Y
18/09/2013	2013	133BG41535	Accra	M	2	L	0.983606557	B	Y
18/09/2013	2013	135BG41535	Narco	M	1	L	0.524590164	B	N
18/09/2013	2013	144BG41535	Bruise	M	1	L	0.606557377	B	N
20/09/2013	2013	472AL41537	Schtroumpf	M	1	J	0.210526316	B	N
20/09/2013	2013	475AL41537	Tolstoy	M	1	J	0.456140351	B	Y
20/09/2013	2013	475AL41537	Tolstoy	M	1	J	0.456140351	B	Y
20/09/2013	2013	476AL41537	Adelaide	F	2	J	0.50877193	B	Y
20/09/2013	2013	154BG41537	Melbourne	M	2	J	0.929824561	B	Y
20/09/2013	2013	154BG41537	Melbourne	M	2	J	0.929824561	B	Y
20/09/2013	2013	154BG41537	Melbourne	M	2	J	0.929824561	B	N
23/09/2013	2013	209BG41540	JK	F	2	J	0.807017544	B	Y
27/09/2013	2013	364SD41544	Yaoulera	M	1	J	0.473684211	B	N
27/09/2013	2013	369SD41544	Huxley	M	1	J	0.228070175	B	N
27/09/2013	2013	303BG41544	Kafka	M	1	J	0.614035088	B	Y
27/09/2013	2013	303BG41544	Kafka	M	1	J	0.614035088	B	Y
27/09/2013	2013	311BG41544	Melbourne	M	2	J	0.929824561	B	Y
27/09/2013	2013	311BG41544	Melbourne	M	2	J	0.929824561	B	Y
27/09/2013	2013	314BG41544	Voltaire	M	2	J	1	B	Y
29/09/2013	2013	327BG41546	Psoriasis	M	1	L	0.344262295	B	N
15/10/2013	2013	402BG41562	Darwin	M	2	L	0.967213115	B	Y
15/10/2013	2013	402BG41562	Darwin	M	2	L	0.967213115	B	Y
15/10/2013	2013	406BG41562	Bruise	M	1	L	0.606557377	B	N
15/10/2013	2013	428SD41562	Kate	F	2	L	0.68852459	B	Y
15/10/2013	2013	428SD41562	Kate	F	2	L	0.68852459	B	Y
15/10/2013	2013	432SD41562	Grippon	M	1	L	0.049180328	B	N
16/10/2013	2013	900AL41563	Accra	M	2	L	0.983606557	B	Y
16/10/2013	2013	900AL41563	Accra	M	2	L	0.983606557	B	Y
16/10/2013	2013	900AL41563	Accra	M	2	L	0.983606557	B	Y
16/10/2013	2013	903AL41563	Psoriasis	M	1	L	0.344262295	B	Y
07/08/2013	2013	182SD41493	Verruca	F	2	L	0.639344262	B	Y
11/08/2013	2013	179SD41497	Okavango	M	2	J	0.877192982	B	N
14/08/2013	2013	200SD41500	Verruca	F	2	L	0.639344262	B	Y
17/08/2013	2013	226SD41503	Varicella	F	2	L	0.770491803	B	Y
20/08/2013	2013	239SD41506	Austen	F	1	J	0.631578947	B	Y
20/08/2013	2013	244SD41506	Voltaire	M	2	J	1	B	Y
26/08/2013	2013	277SD41512	Kinshasa	F	2	J	0.771929825	B	Y
26/08/2013	2013	278SD41512	Austen	F	1	J	0.631578947	B	Y
26/08/2013	2013	289SD41512	Bronte	F	2	J	0.526315789	B	Y
26/08/2013	2013	290SD41512	Steinbeck	M	1	J	0.596491228	B	N
31/08/2013	2013	336AL41517	Brazzaville	F	2	J	0.403508772	B	Y
31/08/2013	2013	299SD41517	Kate	F	2	L	0.68852459	B	N
02/09/2013	2013	407AL41519	Necrosis	M	1	L	0.573770492	B	N
06/09/2013	2013	320SD41523	Scorbut	M	2	L	0.885245902	B	Y
10/09/2013	2013	350SD41527	Melbourne	M	2	J	0.929824561	B	Y
15/09/2013	2013	337SD41532	Limpopo	M	2	L	1	B	Y
18/09/2013	2013	352SD41535	Freetown	F	2	J	0.789473684	B	Y
18/09/2013	2013	355SD41535	Tolkien	M	1	J	0.684210526	B	N
27/09/2013	2013	314BG41544	Voltaire	M	2	J	1	B	Y
15/10/2013	2013	402BG41562	Darwin	M	2	L	0.967213115	B	Y
15/10/2013	2013	402BG41562	Darwin	M	2	L	0.967213115	B	Y
15/10/2013	2013	405BG41562	Ulcer	F	1	L	0.557377049	B	Y
15/10/2013	2013	406BG41562	Bruise	M	1	L	0.606557377	B	Y
15/10/2013	2013	431SD41562	PortoNovo	M	2	L	0.93442623	B	Y
16/10/2013	2013	900AL41563	Accra	M	2	L	0.983606557	B	Y
